# Supplementary material for: Differential impact of serum total bilirubin level on cerebral atherosclerosis and cerebral small vessel disease
Source: PLoS One. 2017 Mar 20;12(3):e0173736. doi: 10.1371/journal.pone.0173736 (PMC5358834; doi:10.1371/journal.pone.0173736)
Supplement: S1 Table — (XLS) [file pone.0173736.s001.xls]

## Sheet: Uric acid_2016_5_STAT
no	Sex	Age	SBP	DBP	Hypertension	Diabetes	Lipid	smok	CAOD	Statin	WMH severity	msWMH	DWMH	PVWMH	SLI	ECAS	ICAS	Hct	PLT	Alb	Glc	Tbil	AST	ALT	ALP	T-Chol	TG	eGFR
BIL_01	0	53	130	80	0	1	0	1	0	0	0	0	0	0	0	0	0	40.8	50	4.1	179	3.72	95	81	214	112	85	107.478
BIL_02	0	65	107	63	0	0	0	0	0	0	0	0	0	0	0	0	0	46	57	4.5	98	1.12	29	29	247	184	77	103.4
BIL_03	0	74	180	90	1	1	0	0	0	0	2	1	2	2	0	0	0	38.3	79	3.1	93	1.33	46	12	261	93	72	87.6724
BIL_04	0	69	160	90	1	0	0	0	0	0	1	0	0	1	0	0	0	34.7	88	3.3	117	2.91	37	22	222	102	76	96
BIL_05	1	75	140	79	1	1	1	0	0	1	2	1	2	2	1	1	0	28.2	92	3.6	154	0.29	22	17	190	148	48	7.7
BIL_06	1	56	142	96	1	0	0	0	0	0	1	0	1	0	0	0	0	43.5	101	4.9	91	1.52	40	39	279	158	91	92
BIL_07	0	78	140	80	1	0	0	0	0	0	2	1	0	3	0	0	0	35.9	112	3.9	71	0.61	62	45	132	123	115	56.7449
BIL_08	0	65	108	76	0	0	0	0	0	0	0	0	0	0	0	0	0	44.7	112	4.4	167	0.91	12	7	218	167	81	71.4043
BIL_09	0	63	120	80	1	1	0	1	0	0	1	0	0	1	0	1	0	47.1	116	3.7	147	0.76	48	51	137	161	126	121.061
BIL_10	0	70	110	60	0	0	1	1	0	1	1	0	0	1	0	0	0	49.2	116	4	192	3.14	26	18	263	241	276	35
BIL_11	1	76	140	90	1	0	0	0	0	0	2	1	2	2	0	0	0	37.8	117	3.9	89	0.79	15	10	98	186	91	64.7017
BIL_12	1	76	123	57	0	0	0	0	0	0	0	0	0	0	0	0	0	37.8	120	4.4	195	0.28	20	13	148	195	50	51.3268
BIL_13	0	64	120	72	0	0	0	0	0	0	0	0	0	0	0	0	0	45.9	121	4	109	0.76	28	42	186	221	172	79.9574
BIL_14	1	66	133	83	1	1	1	0	0	0	3	1	2	3	0	0	0	35.9	122	4.2	227	0.33	25	24	160	198	619	34.2764
BIL_15	1	64	138	94	1	0	0	0	0	0	1	0	1	0	1	0	1	38.4	122	4.5	100	0.59	17	14	233	161	341	53.1
BIL_16	0	77	140	80	1	0	0	0	0	0	2	1	2	1	1	0	1	38.5	124	3.2	120	2.62	12	11	131	165	86	65
BIL_17	1	63	120	70	1	1	0	0	0	0	3	1	3	3	1	1	0	44.7	124	3.5	454	0.85	28	14	185	182	184	72
BIL_18	0	55	130	80	0	0	0	0	0	0	0	0	0	0	0	0	0	46.6	124	4.1	170	0.74	38	47	190	170	93	106.673
BIL_19	1	77	134	80	0	0	0	0	0	0	1	0	1	1	1	0	0	38.6	126	3.4	242	0.54	24	19	192	178	109	86.2
BIL_20	1	51	140	92	0	0	0	0	0	0	0	0	0	0	0	0	0	34.8	126	4.5	178	0.47	19	16	297	178	97	112.019
BIL_21	0	68	130	80	1	0	0	0	0	0	2	1	1	2	1	0	1	39.5	127	4.2	86	0.77	20	23	145	170	161	70.7533
BIL_22	1	77	150	86	1	0	0	0	0	1	2	1	1	2	1	1	1	34.1	128	4.3	95	0.48	19	13	86	127	76	57.1
BIL_23	0	63	110	70	1	0	0	0	1	0	1	0	0	1	0	0	0	36.7	130	3.7	101	0.67	21	16	103	141	95	34.0726
BIL_24	0	59	142	89	0	0	0	0	0	0	1	0	0	0	0	0	0	45.9	130	4.5	194	1.23	45	58	176	194	101	81.2887
BIL_25	0	62	136	73	1	1	0	1	0	0	3	1	3	2	0	0	0	41.8	130	4.5	120	0.69	25	23	108	123	80	104.1
BIL_26	0	54	124	71	0	0	0	0	0	0	0	0	0	0	0	0	0	45.2	131	4.2	96	0.58	32	37	234	182	64	82.7
BIL_27	1	75	160	100	1	1	0	0	0	0	0	0	0	0	0	0	0	32.9	132	3.6	119	0.47	30	17	119	151	132	86.7034
BIL_28	0	67	130	75	1	0	0	1	0	0	0	0	0	0	0	0	0	40.9	132	4.8	119	1.55	26	37	147	133	257	58.5233
BIL_29	0	54	140	98	1	1	0	0	0	0	0	0	0	0	0	0	0	43.1	132	4.9	177	1.17	33	27	119	207	87	74.1
BIL_30	1	75	135	90	1	1	0	0	0	0	1	0	1	1	0	0	0	37.4	133	4.3	129	0.67	16	16	186	110	62	74.3
BIL_31	0	60	120	70	0	0	0	1	0	0	0	0	0	0	0	0	0	47.6	135	4.5	92	0.91	21	19	164	148	87	104.805
BIL_32	1	66	130	80	1	1	0	0	0	0	2	1	2	2	0	0	1	28.4	137	3.9	253	0.74	15	17	258	194	338	76.2752
BIL_33	0	76	125	85	0	0	0	1	0	0	2	1	1	2	0	0	0	38	137	4	90	0.65	20	15	103	153	44	87.1991
BIL_34	0	77	123	76	0	0	0	1	0	0	1	0	1	1	0	0	0	36.5	137	4.9	96	0.39	25	28	208	177	123	52.2304
BIL_35	0	75	150	90	1	1	0	1	0	0	2	1	2	2	0	0	1	32.2	138	3.3	143	0.67	23	17	115	157	110	73
BIL_36	0	61	150	100	1	1	0	0	0	0	0	0	0	0	0	0	0	39.1	138	4.2	203	0.68	15	16	100	193	390	91.1791
BIL_37	0	60	140	90	1	1	0	1	0	0	0	0	0	0	0	0	0	36.6	139	3.5	136	0.78	31	14	135	140	112	122.266
BIL_38	0	72	120	70	0	1	0	1	0	0	1	0	0	1	0	0	0	47.6	139	3.6	120	0.54	34	32	154	135	110	63.2556
BIL_39	1	72	131	67	0	1	0	0	0	0	1	0	1	0	0	0	0	42.2	139	4.2	223	0.78	18	17	141	223	144	74.9398
BIL_40	0	73	132	70	1	1	0	1	1	0	0	0	0	0	0	0	1	51.4	140	4.2	95	0.32	42	52	211	99	170	69.7
BIL_41	1	66	110	60	0	0	0	0	0	0	0	0	0	0	0	0	0	34	141	4.3	96	0.6	22	17	181	187	54	88.9828
BIL_42	0	72	125	80	0	1	0	1	0	0	0	0	0	0	0	0	0	44.7	142	3.9	146	0.65	20	23	129	151	109	78.0683
BIL_43	0	68	109	73	1	0	1	0	0	1	1	0	2	0	0	0	0	44.4	142	4.2	101	0.72	26	37	167	128	89	78.9
BIL_44	1	65	100	60	0	0	0	0	0	0	2	1	2	1	0	0	0	34.4	142	4.2	142	0.27	25	18	186	163	144	106.637
BIL_45	0	54	100	95	0	0	0	0	0	0	0	0	0	0	1	0	0	36.9	142	4.4	139	0.59	22	24	182	139	340	93.4633
BIL_46	1	67	115	75	1	0	1	0	0	0	0	0	0	2	1	0	0	36	142	4.6	93	1.83	25	24	190	239	95	58.7792
BIL_47	0	77	143	98	0	0	0	1	0	0	1	0	0	1	0	0	0	46.4	142	4.7	103	0.73	20	25	153	192	110	86.9
BIL_48	1	72	150	95	1	0	1	0	0	1	0	0	0	0	0	0	0	36.4	143	4	92	0.29	27	20	214	225	198	65.4158
BIL_49	0	63	130	80	0	0	1	0	0	1	0	0	0	0	0	0	0	46.2	143	4.3	104	0.9	31	48	120	236	142	71.8587
BIL_50	0	51	117	64	1	1	1	0	1	1	0	0	0	0	0	0	0	39.5	143	4.5	133	1.43	22	31	249	133	142	108.32
BIL_51	0	76	150	90	1	1	1	1	0	1	0	0	0	0	0	0	0	38.4	145	4.2	282	0.72	15	22	159	145	288	69.1736
BIL_52	0	64	138	75	1	0	0	0	0	0	1	0	0	1	0	0	0	43.7	146	4.6	153	0.39	38	27	165	153	130	79.9574
BIL_53	0	69	147	90	1	0	0	0	0	1	0	0	0	0	0	1	1	51.1	146	4.7	167	1.38	37	43	96	167	232	70.5439
BIL_54	0	71	130	70	1	0	0	0	0	0	1	0	0	1	0	0	0	42	147	3.9	137	1.52	24	23	238	137	44	78.2902
BIL_55	1	61	123	82	0	0	0	0	0	0	1	0	1	0	0	0	0	38.6	147	4.2	109	0.61	25	21	143	249	198	77.5
BIL_56	1	66	128	80	0	0	0	0	0	0	2	1	2	2	1	0	0	38.2	147	4.4	79	1.19	23	20	170	197	72	66.5
BIL_57	1	68	130	80	0	0	1	0	0	1	1	0	2	0	0	0	0	41.9	148	3.9	194	0.75	52	66	183	194	67	75.8144
BIL_58	1	67	130	80	0	1	1	0	1	1	0	0	0	0	0	0	1	37.2	148	4.3	122	0.41	21	33	109	122	173	58.7792
BIL_59	1	55	110	65	0	0	1	0	0	0	0	0	0	0	0	0	0	34.4	149	4	97	0.67	22	17	134	292	119	92.3379
BIL_60	0	59	110	70	0	1	0	0	0	0	0	0	0	0	0	0	0	43.3	149	4.5	128	0.42	17	18	134	167	61	81.2887
BIL_61	0	64	180	100	1	1	0	1	0	0	1	0	0	1	1	0	0	40.1	149	5.1	114	0.94	26	25	199	186	209	54.2284
BIL_62	1	68	120	80	0	0	0	0	0	0	2	1	1	2	0	0	0	38.8	150	4	95	1.09	16	17	274	206	83	75.8144
BIL_63	0	64	138	100	1	0	0	0	0	0	3	1	3	3	1	1	1	42.8	150	4.5	130	0.46	19	12	72	135	154	103.4
BIL_64	0	60	143	91	1	1	0	0	0	0	1	0	0	1	1	1	1	41.5	150	5	117	0.42	25	34	277	105	166	65.6
BIL_65	1	56	130	80	0	0	0	0	0	0	1	0	1	0	0	0	0	41.2	151	4.1	92	0.41	20	16	222	186	201	60.9586
BIL_66	0	60	125	86	0	1	0	1	0	1	2	1	2	1	0	0	0	42.6	151	4.4	162	0.68	21	26	172	116	174	104.8
BIL_67	1	65	140	80	0	0	0	0	0	0	2	1	2	2	0	1	0	40.9	151	4.4	196	0.66	28	39	163	164	103	76.5
BIL_68	0	66	110	79	0	0	0	0	0	0	2	1	1	2	0	0	0	39.9	152	4.3	175	0.5	24	24	196	175	144	64.3829
BIL_69	1	56	140	90	1	0	1	0	0	0	0	0	0	0	0	0	0	38.5	152	4.5	112	0.84	20	18	187	259	156	78.8622
BIL_70	0	50	130	80	1	0	0	1	0	0	0	0	0	0	1	0	1	49.1	153	4.1	226	0.85	18	19	208	226	774	57.0152
BIL_71	0	67	130	80	0	0	0	1	0	0	1	0	1	1	0	0	0	41.1	154	3.9	96	0.48	20	20	175	167	114	58.5233
BIL_72	1	69	130	70	0	0	0	0	0	0	1	0	1	0	0	0	0	34.3	154	3.9	131	0.62	17	20	204	179	149	41
BIL_73	0	67	125	70	1	1	1	1	0	1	1	0	1	1	0	0	0	42.8	154	4.5	129	0.53	17	18	139	115	52	79.2
BIL_74	1	68	150	90	1	0	1	0	0	1	1	0	1	1	0	0	0	40.8	155	4.4	114	0.57	21	20	159	190	280	66.1792
BIL_75	0	73	113	76	1	0	0	0	0	0	2	1	1	2	1	0	0	43.7	155	4.8	123	0.87	17	22	169	178	208	34.9
BIL_76	1	69	131	73	0	0	0	0	0	0	0	0	0	0	0	0	0	35.4	156	4.1	180	0.37	22	17	119	180	54	88.1835
BIL_77	0	62	102	66	0	1	0	1	0	0	0	0	0	0	0	0	0	42.7	156	4.3	171	0.87	21	28	206	156	126	72.0925
BIL_78	1	54	120	80	0	0	1	0	0	1	0	0	0	0	0	0	0	39.6	156	4.5	214	0.37	22	23	137	214	76	92.6825
BIL_79	1	66	130	75	1	1	0	0	0	0	1	0	1	1	0	1	0	40.6	156	4.7	191	0.58	27	34	191	208	120	52.818
BIL_80	0	65	140	90	0	0	0	1	1	0	0	0	0	0	0	0	0	45.6	156	4.9	230	0.68	29	31	133	230	145	103.116
BIL_81	0	69	110	60	0	0	0	1	0	0	0	0	0	0	0	1	0	42	157	4	85	1.3	22	27	169	192	170	88.9264
BIL_82	1	66	134	81	1	0	0	0	0	0	1	0	1	0	0	1	0	40.9	157	4.6	208	0.41	46	55	175	110	13	76.2
BIL_83	0	70	160	80	1	0	0	0	0	0	0	0	0	0	0	0	0	42.3	157	4.8	101	0.75	17	15	190	205	98	53.2508
BIL_84	1	63	100	70	0	1	0	0	0	0	0	0	0	0	0	0	0	35.4	158	3.6	158	0.53	41	57	182	160	155	89.8271
BIL_85	0	63	160	90	0	0	1	1	0	0	0	0	0	0	1	0	0	43.2	158	3.7	96	0.71	16	19	135	229	103	61
BIL_86	1	61	135	88	0	0	1	0	0	1	0	0	0	0	0	0	0	39.4	158	4.2	197	0.46	22	22	120	197	58	77.5049
BIL_87	1	73	155	90	1	0	1	1	0	1	3	1	3	2	0	0	1	42.6	158	4.4	84	0.54	18	8	214	223	151	65.2329
BIL_88	1	72	100	70	1	0	1	0	0	1	1	0	1	0	0	0	0	36.3	159	4.2	92	0.5	26	18	131	239	171	74.9398
BIL_89	0	63	107	65	1	0	0	1	0	0	1	0	1	0	1	0	0	45.9	159	4.4	104	0.37	22	19	161	139	61	90.5
BIL_90	0	57	119	77	0	0	0	1	0	0	2	1	2	1	0	0	0	42.5	159	4.5	101	0.72	98	55	235	148	222	92.4
BIL_91	0	69	123	68	0	0	0	1	0	0	0	0	0	0	0	0	0	44.3	159	4.6	101	0.65	16	6	161	184	138	88.9264
BIL_92	1	65	160	70	1	0	1	0	0	1	0	0	0	0	1	0	0	39.1	159	4.8	99	1.1	17	18	100	241	81	89.2591
BIL_93	0	61	170	100	1	0	0	1	0	0	2	1	1	2	0	0	0	57.6	160	3.9	150	1.23	30	44	198	303	105	62
BIL_94	0	66	132	85	0	0	0	0	0	0	1	0	0	1	0	0	0	45.2	160	4.4	120	0.4	20	26	177	195	386	89.4
BIL_95	1	66	160	115	1	0	0	0	0	0	3	1	3	2	0	0	0	38.2	160	4.5	100	0.96	25	30	103	208	150	88.9828
BIL_96	1	72	129	82	0	0	1	0	0	1	0	0	0	0	0	0	0	42.8	160	4.6	89	0.49	23	17	137	215	129	104.4
BIL_97	0	62	125	85	1	0	1	1	0	1	1	0	1	1	0	0	0	47.9	160	4.7	99	0.54	18	33	177	203	98	90.8786
BIL_98	1	59	145	95	1	0	0	0	0	0	1	0	0	1	0	0	0	41.2	160	4.7	97	0.46	27	24	212	203	63	91.0313
BIL_99	0	68	130	80	0	0	0	0	0	0	2	1	2	1	1	0	0	39.2	161	3.5	92	0.67	18	29	145	159	47	102.176
BIL_100	1	67	145	92	1	1	1	0	1	1	2	1	1	2	0	0	0	43.1	161	4.2	124	0.59	20	27	156	180	141	47.6
BIL_101	0	69	122	68	1	1	0	0	0	0	2	1	1	2	0	1	0	44.8	161	5.2	141	1.37	29	32	124	159	245	78.7457
BIL_102	0	79	128	69	1	0	1	0	0	0	0	0	0	0	0	1	0	42.1	162	4.4	97	0.57	19	19	57	114	95	115.6
BIL_103	0	72	154	86	1	0	0	0	0	0	2	1	2	2	0	0	0	46.2	162	4.8	92	0.7	17	19	154	101	37	69.937
BIL_104	1	56	160	80	1	0	0	1	0	0	0	0	0	0	0	0	0	36.4	163	3.3	81	1.39	18	12	159	196	71	54.6094
BIL_105	1	70	139	79	0	0	0	0	0	0	2	1	2	1	1	0	0	36.6	163	4	99	0.53	15	12	183	186	62	75.3
BIL_106	0	69	110	70	1	1	0	0	0	0	0	0	1	0	1	0	0	38.7	163	4.2	159	0.54	16	21	191	155	373	39.9615
BIL_107	1	55	103	62	0	0	0	0	0	0	0	0	0	0	0	0	0	37.7	163	4.2	91	0.62	21	27	274	183	71	79.1
BIL_108	0	52	120	70	0	0	0	0	0	0	0	0	0	0	0	0	0	42.5	163	4.6	182	1.04	30	44	165	182	482	83.3997
BIL_109	1	56	145	85	1	1	1	0	0	1	1	0	0	0	0	0	0	37.7	163	5.1	129	1.41	25	25	164	225	160	54.6094
BIL_110	1	59	119	79	0	0	0	0	0	0	0	0	0	0	0	0	0	37	164	4	100	0.54	28	22	146	174	124	78
BIL_111	0	59	131	92	1	0	0	1	0	0	0	0	0	0	0	0	0	41.5	164	4.8	105	1.29	212	139	193	209	183	81.5
BIL_112	1	77	140	70	0	0	0	0	0	0	1	0	1	1	0	0	0	38.9	165	3.5	87	0.72	39	50	255	139	116	54
BIL_113	1	68	138	83	1	0	0	0	1	1	0	0	0	0	0	0	0	38.1	165	4.1	158	0.41	31	30	201	158	197	66.1792
BIL_114	0	73	120	67	0	0	0	0	0	0	0	0	0	0	0	0	0	43.3	165	4.4	113	0.59	31	34	131	180	115	100.7
BIL_115	0	69	120	69	0	0	0	0	0	0	2	1	0	1	1	0	0	42.1	165	4.4	151	0.41	22	17	228	191	137	88.9
BIL_116	0	74	121	65	0	1	0	0	1	0	0	0	0	0	0	0	0	42.6	165	5	199	1.01	28	53	242	169	66	87.6
BIL_117	1	65	130	70	0	0	1	0	1	1	1	0	1	1	0	0	0	39.3	166	3.7		0.41	17	22	259	129	55	89.2
BIL_118	0	70	114	67	0	1	0	0	0	0	3	1	2	3	0	0	0	40.2	166	4	97	0.42	22	16	236	132	64	63.6
BIL_119	1	70	137	80	0	0	0	1	1	0	0	0	0	0	0	0	1	41.1	166	4.2	125	0.89	20	38	259	115	58	75.3696
BIL_120	1	62	150	80	0	0	0	0	0	0	0	0	0	0	0	0	0	39.1	166	4.3	222	0.63	26	22	98	222	59	67.4319
BIL_121	0	57	148	110	1	0	0	1	0	0	2	1	2	2	0	0	0	43.8	166	4.5	194	0.46	17	12	129	194	273	73.3336
BIL_122	0	65	127	75	1	1	0	1	0	1	2	1	2	1	1	0	0	40.4	166	4.6	115	0.39	24	31	158	134	143	43.2
BIL_123	0	59	130	90	0	0	0	0	0	0	0	0	0	0	0	0	0	41.2	166	4.6	100	0.37	35	25	147	177	95	91.7982
BIL_124	1	57	160	100	1	0	0	0	0	0	2	1	3	1	0	0	0	38.9	167	3.8	112	1.33	29	33	204	154	79	60.7399
BIL_125	0	72	125	75	0	0	0	1	0	0	1	0	0	2	0	0	0	40.4	167	4.6	89	1.6	43	28	111	194	42	78.0683
BIL_126	0	67	109	65	0	1	0	0	0	0	0	0	0	0	0	0	0	41.7	167	4.7	153	0.75	22	22	184	153	69	119.557
BIL_127	0	65	110	60	1	0	0	1	0	0	1	0	0	2	0	0	0	41	168	4.1	121	0.71	20	24	125	179	120	119
BIL_128	0	73	120	75	1	0	0	0	0	0	2	1	1	2	0	0	0	41.6	168	4.3	88	0.8	20	17	129	153	100	69.7415
BIL_129	0	59	123	75	1	0	1	0	0	1	1	0	0	0	0	0	0	41.5	168	4.5	98	0.61	24	16	158	131	95	91.7
BIL_130	1	56	110	70	0	0	0	0	0	0	0	0	0	0	0	0	0	39.3	169	4	88	0.5	29	52	158	175	66	78.8622
BIL_131	0	65	130	80	0	0	0	1	0	0	1	0	1	0	0	0	0	43.6	169	4.2	203	0.45	21	41	199	203	104	71.4043
BIL_132	0	75	117	72	1	0	0	0	1	0	1	0	0	0	0	0	0	45	170	4.1	166	0.74	51	30	232	160	84	100.1
BIL_133	1	71	110	75	0	0	0	0	1	0	1	0	0	1	0	0	0	38.4	170	4.4	90	0.46	21	17	155	175	203	58.0913
BIL_134	0	59	130	83	0	1	1	0	0	1	2	1	2	1	0	0	0	45.9	170	4.7	130	0.99	24	25	146	134	34	81.2
BIL_135	1	79	122	63	1	1	0	0	0	0	0	0	0	0	0	0	1	31.2	171	3.8	163	0.58	22	18	127	163	107	50.925
BIL_136	0	70	131	81	1	1	0	1	1	1	2	1	2	1	0	0	1	41.7	171	4.3	135	0.99	20	20	185	135	88	63.6184
BIL_137	0	63	136	86	1	0	0	0	0	0	0	0	0	0	0	0	0	49.4	171	4.7	185	1.16	21	18	187	185	52	80.2134
BIL_138	0	68	140	100	1	0	1	1	0	1	1	0	1	0	0	0	0	48.5	173	3.9	115	0.43	21	13	151	229	300	70.7533
BIL_139	1	75	150	90	1	0	0	0	0	0	2	1	2	2	1	1	1	35.5	173	4.2	181	0.21	15	12	205	193	107	44
BIL_140	1	68	125	75	1	1	0	0	0	0	1	0	1	1	0	0	0	36.8	173	4.3	114	0.4	24	21	195	204	301	58.6027
BIL_141	1	71	112	61	0	0	0	0	0	0	3	1	3	3	0	0	0	36.5	173	4.4	94	0.43	25	25	125	155	137	26.1049
BIL_142	0	66	131	80	1	0	0	0	0	0	2	1	2	2	0	0	0	42	173	4.5	109	1.09	32	46	82	162	117	64.3829
BIL_143	0	74	135	80	0	0	1	1	0	1	2	1	2	1	0	0	0	39.9	173	4.5	111	0.76	24	15	150	228	429	77.6352
BIL_144	1	78	160	90	1	0	0	0	0	0	2	1	2	2	0	1	1	27.1	173	4.5	97	0.3	25	13	250	205	156	3
BIL_145	0	65	135	79	0	0	1	1	0	0	1	0	0	0	0	0	0	46.8	173	4.5	118	0.5	21	40	130	189	95	71.4
BIL_146	0	72	160	90	1	0	0	0	0	0	3	1	3	3	0	0	0	42.1	173	4.7	91	0.7	19	12	160	202	225	63.2556
BIL_147	1	54	127	83	0	0	0	0	0	0	0	0	0	0	0	0	0	39.6	174	4.3	213	0.74	23	18	220	213	105	55.0141
BIL_148	0	63	115	65	1	1	1	0	0	1	0	0	0	0	0	0	1	42.9	174	4.4	123	0.9	22	24	172	119	48	80.2
BIL_149	0	72	130	90	0	0	0	1	0	0	3	1	3	2	1	1	0	48.5	175	3.3	119	1.01	243	117	158	128	77	60
BIL_150	0	59	130	90	1	0	0	1	0	0	1	0	1	0	0	0	0	37.5	175	4.1	121	0.44	20	18	125	175	48	65.865
BIL_151	0	63	155	95	1	0	0	1	0	0	1	0	1	1	0	0	0	45.8	175	4.1	119	2.54	26	47	234	154	186	85
BIL_152	0	54	130	90	0	0	1	0	0	0	0	0	0	0	0	1	1	42.7	175	4.3	101	0.72	18	18	154	225	294	118
BIL_153	1	58	100	70	0	0	0	0	0	0	0	0	0	0	0	0	0	38.4	175	4.4	173	0.35	22	23	194	183	78	68.351
BIL_154	1	50	135	96	1	0	0	0	0	0	0	0	0	0	0	0	0	37.5	175	4.4	93	0.72	16	15	98	156	75	94.1
BIL_155	0	70	140	80	1	1	0	0	0	0	3	1	3	3	1	0	1	45.3	175	4.6	130	0.71	28	30	112	206	181	88.667
BIL_156	1	50	94	56	0	0	0	1	0	0	0	0	0	0	0	0	0	39.7	175	4.7	80	0.2	20	17	220	259	177	80.6
BIL_157	0	58	140	91	0	0	0	0	0	1	0	0	0	0	0	0	1	50.2	176	4.8	99	1.39	25	38	76	103	77	92.1
BIL_158	1	72	126	85	1	0	1	0	0	1	2	1	1	2	1	0	0	35	177	3.8	91	0.71	17	18	77	155	56	75.1
BIL_159	1	61	105	65	0	0	1	0	0	1	2	1	2	1	0	0	0	39.5	177	4	93	0.53	17	13	246	227	305	77.5049
BIL_160	1	75	145	80	1	0	0	0	0	0	2	1	2	1	0	0	0	41.8	177	4.5	106	0.64	28	21	172	184	87	57.4486
BIL_161	1	58	140	85	1	0	0	0	0	0	0	0	0	0	0	0	0	40.5	178	4.3	94	0.44	20	12	140	201	68	68.351
BIL_162	1	64	120	80	0	0	0	1	0	0	0	0	0	0	0	0	0	38	178	4.4	111	0.59	13	15	146	187	72	43.83
BIL_163	0	67	150	80	1	1	1	1	0	0	1	0	1	1	0	0	0	45.3	178	4.6	162	1.23	21	21	153	189	271	79.2172
BIL_164	0	65	135	90	0	0	0	0	0	0	1	0	1	1	0	0	0	47.3	178	4.7	119	1.17	20	17	180	209	97	90.011
BIL_165	1	78	128	80	1	0	1	0	1	1	0	0	0	0	0	0	0	38	179	3.8	107	0.26	23	24	163	250	195	64.3
BIL_166	1	73	123	78	0	0	0	0	0	0	0	0	0	0	0	0	0	35	179	4	103	1.11	17	19	214	216	202	65.2329
BIL_167	1	62	136	88	1	0	0	0	0	0	0	0	0	0	0	0	0	38	179	4.38	118	0.55	26	21	159	231	46	90.1
BIL_168	0	64	110	70	0	0	0	1	0	0	0	0	0	0	0	0	0	43.1	179	4.5	96	1.82	24	23	113	160	60	90.2948
BIL_169	1	57	150	79	0	0	0	0	0	0	2	1	2	1	0	0	0	37.7	179	4.5	107	0.43	17	15	143	173	120	78.5
BIL_170	0	74	120	80	0	0	1	0	0	1	0	0	0	0	0	0	0	38.9	180	3.7	165	0.48	22	17	253	165	209	69.5491
BIL_171	0	58	130	70	0	0	0	1	0	0	0	0	0	0	0	0	0	45.1	180	3.9	102	0.87	24	35	212	208	111	73.0752
BIL_172	0	52	150	100	1	1	0	1	0	0	0	0	0	0	0	0	0	41.2	180	4	160	0.68	26	37	120	189	91	107.894
BIL_173	1	62	140	91	1	0	0	0	0	0	0	0	0	0	0	0	0	41.6	180	4.3	106	0.25	16	15	253	219	443	67.4319
BIL_174	1	79	129	68	1	0	0	0	0	0	2	1	1	2	0	0	0	38.1	180	4.3	90	0.36	30	18	117	182	63	73.5
BIL_175	1	76	149	66	1	1	1	0	0	0	2	1	2	2	0	1	1	34.3	180	4.6	100	0.15	14	20	166	200	223	74.1
BIL_176	0	62	141	83	1	0	0	0	0	0	0	0	0	0	0	0	0	48.8	180	5	106	0.59	33	41	141	202	111	72.0925
BIL_177	1	69	131	87	1	0	0	0	0	0	1	0	1	1	0	0	0	40.2	181	4	156	0.63	40	36	167	156	72	47.343
BIL_178	1	73	115	75	0	1	1	0	0	1	2	1	2	2	0	0	0	31.2	181	4.3	134	0.57	35	28	146	146	91	42.6748
BIL_179	1	70	131	82	0	0	0	0	0	0	1	0	0	1	0	0	0	35.1	181	4.4	102	0.44	22	26	204	224	96	87.9
BIL_180	0	76	123	76	0	0	0	0	0	0	0	0	0	0	0	0	0	36.1	181	4.5	108	2.27	33	24	164	161	45	87.1
BIL_181	0	65	133	85	1	0	0	0	0	0	1	0	1	0	0	0	0	44.4	181	4.5	189	0.73	19	25	155	189	171	58.8845
BIL_182	0	60	124	87	0	0	0	0	0	1	1	0	0	0	0	0	0	43	181	4.6	89	0.86	22	22	168	186	99	65.8
BIL_183	0	55	110	73	0	0	0	1	0	0	0	0	0	0	0	1	0	46.9	181	4.7	93	0.96	25	19	228	187	88	66.8104
BIL_184	1	70	110	70	0	0	0	0	0	0	0	0	0	0	0	0	0	34	182	3.1	78	0.38	16	15	146	202	68	87.9263
BIL_185	1	73	150	95	1	0	0	1	0	0	2	1	3	3	0	0	0	40.6	182	4.1	106	0.91	29	26	228	146	142	74.7303
BIL_186	0	64	137	83	0	0	0	0	0	0	0	0	0	0	0	0	0	37.3	182	4.3	125	0.42	32	29	187	149	66	120.6
BIL_187	1	71	140	80	1	0	1	0	0	1	0	0	0	0	0	0	0	36.3	182	4.4	99	0.46	18	13	218	271	241	87.6735
BIL_188	1	60	148	104	1	0	0	0	0	0	2	1	2	2	0	0	0	38.4	182	4.5	174	1.05	24	21	141	174	82	60.1107
BIL_189	0	76	120	65	1	0	0	1	1	0	0	0	0	1	1	0	0	42.2	182	4.5	116	1.04	23	24	164	185	114	57.0449
BIL_190	1	55	120	80	0	0	0	0	0	0	0	0	0	0	0	0	0	41.3	182	4.5	83	0.25	23	13	70	167	117	110.3
BIL_191	0	59	155	85	1	1	0	0	1	0	0	0	0	0	0	0	0	44.6	182	4.7	231	0.35	18	25	154	182	297	60.0536
BIL_192	0	61	117	82	1	0	0	0	0	0	0	0	0	0	0	1	0	45.8	182	4.8	106	0.89	28	36	185	180	224	54.7595
BIL_193	1	65	110	70	0	0	0	0	0	0	0	0	0	0	0	0	0	41.3	183	3.4	107	1.17	22	21	111	197	69	76.512
BIL_194	0	50	150	90	1	0	0	1	0	0	1	0	0	1	0	0	0	48.2	183	3.6	119	0.56	26	20	142	156	203	75.3104
BIL_195	1	74	150	85	1	0	0	0	0	0	2	1	2	1	0	0	0	39.7	183	4.5	92	0.35	20	18	237	208	114	86.94
BIL_196	0	67	92	52	1	1	1	0	1	1	2	1	2	1	0	1	0	32.2	183	4.6	125	0.35	34	23	201	110	167	102.483
BIL_197	0	73	175	80	1	0	0	0	0	0	3	1	3	3	0	0	0	42.9	184	3.6	169	0.82	10	15	248	169	90	57.5132
BIL_198	1	59	118	71	0	1	0	0	0	0	0	0	0	0	0	1	0	39.4	184	4.2	123	0.63	41	53	309	123	164	68.1143
BIL_199	1	57	110	70	1	1	1	0	0	1	1	0	0	1	0	1	0	38.1	184	4.3	110	0.46	17	29	112	131	172	54.4136
BIL_200	0	65	130	90	0	0	1	0	0	1	0	0	0	0	0	1	0	39.6	184	4.6	99	1.26	26	17	118	233	120	71.4043
BIL_201	1	72	138	84	1	0	0	0	0	0	2	1	2	2	0	1	0	38.6	184	4.7	113	0.57	36	41	175	173	110	84.7
BIL_202	0	65	123	75	0	1	0	1	0	0	0	0	0	0	0	0	0	44.8	184	4.8	110	0.88	19	25	134	157	104	103.1
BIL_203	0	66	151	93	1	0	1	0	0	0	3	1	3	2	0	1	0	44.8	184	4.9	105	0.58	22	26	179	263	244	71.1833
BIL_204	0	55	135	90	0	1	0	0	0	0	2	1	2	2	0	0	0	47.7	184	5	117	0.82	40	44	190	178	124	82.4554
BIL_205	0	59	120	80	0	0	0	0	0	0	0	0	0	0	0	0	0	42.1	185	4.3	224	0.99	36	27	145	224	186	65.865
BIL_206	1	54	100	70	0	0	1	0	0	0	0	0	0	0	0	0	0	39	185	4.4	96	0.29	16	9	201	241	153	92.6825
BIL_207	0	60	126	94	0	0	0	1	0	0	0	0	0	0	0	0	0	44	185	4.5	112	0.52	21	23	134	192	225	81
BIL_208	0	63	140	90	1	1	0	0	0	0	2	1	1	2	0	0	0	45.2	185	4.6	184	0.43	25	44	123	161	144	121
BIL_209	1	57	123	76	0	0	0	0	0	0	0	0	0	0	0	0	0	38	185	4.7	92	1.59	24	16	169	181	56	78.5
BIL_210	1	72	140	90	1	0	1	0	0	1	1	0	2	0	0	0	0	31.7	186	3.5	80	0.31	15	12	115	208	48	65.4158
BIL_211	0	59	131	78	1	0	0	0	0	0	0	0	0	0	0	0	0	39.3	186	4	115	0.22	20	24	188	158	273	105.1
BIL_212	1	59	142	86	0	0	0	0	0	0	0	0	0	0	0	0	0	33.7	186	4.2	174	0.81	21	13	175	174	38	60.3162
BIL_213	1	59	130	90	1	0	0	0	0	0	0	0	0	0	0	0	0	34	186	4.2	92	1.29	17	17	122	205	102	91.0313
BIL_214	1	53	141	100	1	0	0	0	0	0	0	0	0	0	0	0	0	41.7	186	4.4	170	1.16	19	26	142	170	124	69.6134
BIL_215	0	71	140	80	1	0	0	1	0	0	1	0	1	1	0	0	0	42.1	186	4.4	89	0.65	21	16	113	160	150	101.284
BIL_216	1	63	125	80	1	0	1	0	0	0	2	1	2	2	0	0	0	43.3	186	4.5	101	0.6	17	13	220	222	134	67.2132
BIL_217	1	51	150	85	1	0	0	0	0	0	1	0	1	0	0	0	0	38.3	186	4.5	93	0.83	21	17	153	198	88	93.7642
BIL_218	1	59	110	80	0	0	0	0	0	0	2	1	1	2	1	0	0	37.7	186	4.6	85	0.87	19	15	207	200	82	78.0312
BIL_219	0	58	127	80	1	0	0	1	0	0	0	0	0	0	0	0	1	48.6	186	4.7	242	0.88	24	24	169	242	99	73.0752
BIL_220	1	72	132	72	0	0	0	0	0	0	1	0	0	1	0	0	0	39.8	186	4.8	112	0.55	23	21	132	212	195	87.4
BIL_221	1	66	131	66	1	0	1	0	0	1	1	0	1	0	0	0	0	46.3	186	4.8		0.31	55	105	237	167	316	52.8
BIL_222	1	66	122	73	0	1	1	0	0	1	1	0	0	1	0	0	1	39.8	187	3.7	143	0.51	19	21	149	120	127	106.3
BIL_223	1	60	165	100	1	0	1	1	0	1	0	0	0	0	0	0	0	46.7	187	4	101	0.34	30	24	197	240	132	67.8823
BIL_224	1	76	130	70	0	0	0	0	0	0	2	1	2	2	0	0	0	38.8	187	4.1	88	0.26	22	18	165	194	109	64.7017
BIL_225	0	61	120	75	0	0	1	1	0	0	0	0	0	0	0	0	0	46.8	187	4.2	106	0.54	20	19	153	224	115	65.4208
BIL_226	0	54	110	65	0	0	0	1	0	0	0	0	0	0	0	0	0	43.2	187	4.3	100	1.19	117	433	236	161	98	82.7631
BIL_227	0	70	150	80	1	0	0	0	0	0	2	1	2	2	1	0	1	42.4	187	4.6	147	0.66	28	22	351	147	128	101.576
BIL_228	0	73	130	80	1	0	0	1	0	0	2	1	2	1	0	0	0	44.2	188	3.6	109	0.64	30	14	206	147	59	77.85
BIL_229	1	79	130	90	0	1	0	0	0	0	1	0	0	2	0	1	1	34	188	3.6	130	0.38	27	8	127	178	64	41.996
BIL_230	1	70	170	75	1	1	1	0	0	1	2	1	2	0	0	0	0	43.4	188	3.7	178	0.4	14	23	192	194	276	87.9263
BIL_231	0	60	135	80	0	0	0	0	0	0	2	1	2	2	0	1	0	43.1	188	4.1	88	0.69	81	45	231	188	298	54.9435
BIL_232	1	65	160	100	0	1	0	0	1	0	3	1	3	3	1	1	0	32.6	188	4.1	185	0.26	31	34	193	194	160	63
BIL_233	1	69	119	61	1	1	1	0	1	1	1	0	1	1	1	1	1	38.1	188	4.3	92	0.3	19	28	216	113	233	27.8579
BIL_234	1	56	110	70	0	0	0	0	0	0	0	0	0	0	1	0	0	35.9	188	4.5	101	0.86	24	12	176	167	78	57
BIL_235	0	68	140	80	1	1	1	1	0	1	0	0	0	0	0	0	0	45.7	188	4.6	298	0.6	17	18	180	213	130	119.198
BIL_236	1	64	137	84	1	1	0	0	0	0	2	1	2	1	0	0	0	40.2	188	4.6	259	0.44	23	32	155	259	137	76.7532
BIL_237	1	56	120	80	0	0	0	1	1	0	0	0	0	0	0	0	0	35.2	189	3.6	84	0.53	16	15	125	177	71	109.913
BIL_238	0	69	150	90	1	1	0	1	0	0	0	0	0	0	1	0	0	41.2	189	3.9	156	1.18	16	12	292	166	90	78.7457
BIL_239	1	67	200	110	1	0	1	0	0	1	1	0	0	2	0	1	0	42.8	189	4.1	121	0.61	20	12	199	247	83	88.7116
BIL_240	1	73	200	110	1	0	0	1	0	0	3	1	3	3	0	0	0	35.8	189	4.1	92	0.91	22	20	344	164	101	74.7303
BIL_241	0	64	144	90	1	0	0	0	0	0	2	1	2	1	0	0	0	48.7	189	4.3	98	0.88	22	20	152	141	200	71.6294
BIL_242	0	55	95	68	0	0	0	0	0	0	0	0	0	0	0	0	0	41.7	189	4.4	111	0.37	23	22	261	173	70	93.1
BIL_243	1	55	150	100	1	0	1	0	0	1	0	0	0	0	0	0	1	41.9	189	4.4	103	0.53	24	17	175	239	65	69.0919
BIL_244	0	57	130	85	1	0	0	1	0	0	0	0	0	0	0	0	0	42.6	189	4.6	91	0.69	26	19	151	208	49	60.4755
BIL_245	1	67	140	90	1	0	0	0	0	0	0	0	0	0	0	0	0	37.6	189	4.7	94	0.55	17	16	190	155	217	76.0428
BIL_246	0	51	110	70	0	0	0	0	0	0	0	0	0	0	0	0	0	43.9	189	4.8	100	0.74	17	26	156	157	85	75.0083
BIL_247	0	71	115	65	0	0	0	0	1	0	0	0	0	0	0	0	0	42.7	190	4.2	102	1.02	17	20	155	176	62	78.2902
BIL_248	0	51	125	71	0	0	0	1	0	0	0	0	0	0	0	0	0	40.3	190	4.2	92	0.4	28	28	65	145	167	126.3
BIL_249	0	65	118	76	0	0	1	0	0	0	0	0	0	0	0	1	0	42.8	190	4.4	214	0.73	18	19	148	214	78	71.4043
BIL_250	0	56	120	88	0	0	0	0	0	0	0	0	0	0	0	0	0	45.5	190	4.5	98	1.31	20	21	115	175	74	106.2
BIL_251	1	58	135	80	0	0	0	0	0	0	0	0	0	0	0	0	0	36.8	190	4.5	98	0.34	32	28	217	181	103	78.3024
BIL_252	0	52	117	83	0	0	0	0	0	0	2	1	2	1	0	0	0	47.5	190	4.6	95	1.63	21	22	161	255	102	94.1
BIL_253	0	55	126	78	0	0	0	1	0	0	2	1	2	1	0	0	0	44.6	190	4.6	142	1.02	25	22	152	142	254	73.8673
BIL_254	1	53	115	77	0	0	0	0	0	0	0	0	0	0	0	0	0	40.4	190	4.9	94	1.72	20	13	194	177	65	69.6134
BIL_255	1	64	127	89	0	0	0	0	0	0	2	1	2	1	1	0	0	37.7	190	5	108	0.65	21	17	146	180	121	76.7
BIL_256	0	65	120	80	1	1	0	1	0	0	2	1	2	1	0	0	1	44.4	191	3.9	274	0.5	21	14	181	128	76	103.116
BIL_257	1	55	120	70	0	0	0	0	0	0	0	0	0	0	0	0	0	39.8	191	4.3	93	0.39	14	9	213	196	84	110.3
BIL_258	1	63	156	93	1	0	0	0	0	0	2	1	2	1	0	1	0	32.6	191	4.8	109	0.43	27	16	329	184	158	48.2254
BIL_259	0	51	120	80	0	0	1	0	0	1	0	0	0	0	0	0	0	39.5	191	5.1	87	0.3	27	21	129	227	224	126.367
BIL_260	0	66	160	100	0	0	1	0	0	1	0	0	0	0	1	0	0	39.9	192	4	86	0.31	21	30	182	282	375	47
BIL_261	1	61	137	90	0	0	0	0	0	0	0	0	0	0	0	0	0	40.5	192	4.1	113	0.49	15	12	201	173	101	77.5
BIL_262	1	65	110	70	1	1	1	0	0	1	2	1	1	2	1	0	1	41.6	192	4.2	352	0.75	18	11	351	235	178	76.512
BIL_263	1	76	135	67	1	1	0	0	0	0	3	1	3	2	1	0	0	38.8	192	4.2	104	1.32	14	12	164	191	100	74.1
BIL_264	1	64	139	79	1	0	1	0	0	1	1	0	1	1	0	0	0	38.8	192	4.3	160	0.49	16	20	158	160	101	89.5404
BIL_265	0	54	126	80	1	0	1	0	0	1	0	0	0	0	0	0	0	44.5	192	4.5	108	0.22	21	24	148	194	215	74.1
BIL_266	1	55	115	74	0	0	0	0	0	0	0	0	0	0	0	0	0	37.9	192	4.5	248	0.33	18	29	180	248	312	69.0919
BIL_267	1	58	135	78	1	1	0	0	1	0	0	0	0	0	0	0	1	33	192	4.6	130	0.1	21	16	187	130	184	60.5259
BIL_268	1	55	143	86	1	0	1	0	0	1	0	0	0	0	0	0	0	37.5	192	4.6	103	0.75	19	17	161	175	56	79.1
BIL_269	1	55	136	74	0	0	0	0	0	0	0	0	0	0	0	0	0	36.4	193	3.8	184	0.36	23	19	150	184	119	69.0919
BIL_270	1	77	140	90	1	0	0	0	0	0	3	1	3	3	0	0	0	35.7	193	3.9	122	0.4	14	9	95	184	104	86.2415
BIL_271	0	64	150	90	0	0	1	0	0	1	1	0	0	1	0	1	0	44	193	3.9	269	0.48	27	24	181	269	193	71.6294
BIL_272	1	73	120	65	1	0	1	0	0	0	2	1	1	2	1	0	0	44.7	193	4.3	92	1.01	20	15	223	274	65	74.7303
BIL_273	1	73	143	82	1	0	0	0	0	0	1	0	0	1	0	0	0	39.4	193	4.4	141	0.51	15	12	304	221	98	87.1
BIL_274	1	74	129	79	1	0	0	0	0	0	1	0	0	2	0	0	0	39.1	193	4.6	117	0.52	26	20	180	199	153	57.6053
BIL_275	0	57	143	91	1	0	0	0	0	0	0	0	0	0	0	0	0	46.4	193	4.7	179	0.58	27	38	172	179	167	73.3336
BIL_276	0	52	115	75	1	0	0	0	0	0	0	0	0	0	0	0	0	40.3	193	5	99	0.64	25	22	208	190	123	74.7132
BIL_277	1	64	160	100	1	0	0	0	0	0	0	0	0	0	0	0	0	34.3	194	3.3	93	0.45	17	20	160	196	67	66.9987
BIL_278	0	59	120	70	1	0	0	1	0	0	0	0	0	0	1	0	0	35.3	194	4.1	111	0.69	21	19	175	123	98	44.0648
BIL_279	0	68	123	86	1	0	0	0	0	0	1	0	1	1	0	0	0	46.7	194	4.3	116	0.46	20	23	186	192	111	78.9
BIL_280	0	68	110	59	0	0	0	0	0	0	1	0	0	1	0	0	0	45.6	194	4.4	99	0.87	29	21	116	183	196	70.7
BIL_281	1	72	136	87	1	0	1	0	0	1	2	1	2	1	0	0	0	39.1	194	4.5	172	1.12	19	16	139	172	145	65.4158
BIL_282	1	51	109	72	0	0	0	0	0	0	0	0	0	0	0	0	0	37.8	194	4.6	102	0.43	34	45	205	179	77	93.7
BIL_283	0	53	145	79	0	0	0	1	0	0	2	1	1	2	1	0	0	52.7	194	4.7	97	1.03	19	19	163	171	130	83
BIL_284	1	67	120	90	1	0	1	0	0	0	0	0	0	0	0	1	0	37.7	195	3.9	121	0.31	28	25	275	263	104	58.7792
BIL_285	0	74	150	80	1	0	1	0	0	1	2	1	2	2	1	0	1	47.3	195	4.2	110	1.08	32	34	180	228	143	77.6352
BIL_286	1	76	160	90	1	0	0	0	0	0	2	1	2	1	0	1	0	44.3	195	4.4	89	0.86	21	14	191	153	74	64.7017
BIL_287	1	55	115	70	0	0	0	0	0	0	1	0	1	0	0	0	0	41.1	195	4.4	70	0.48	20	10	127	188	80	69.0919
BIL_288	1	51	120	60	0	0	1	0	0	0	0	0	0	0	0	0	0	39.5	195	4.4	96	0.8	16	14	187	251	211	80.3738
BIL_289	1	54	126	80	0	0	0	0	0	0	1	0	1	0	0	0	0	38	195	4.6	214	0.9	17	18	153	214	51	79.4466
BIL_290	0	73	120	84	0	0	1	1	0	1	0	0	0	0	0	0	0	42.4	195	4.7	97	0.8	22	21	175	159	163	77.85
BIL_291	1	51	130	90	1	0	0	0	0	0	0	0	0	0	0	0	0	39.5	195	4.8	105	0.88	26	33	242	213	214	93.7642
BIL_292	1	59	121	84	0	0	0	0	0	0	1	0	1	0	0	0	0	33.8	196	4.1	241	0.66	19	12	95	241	71	91.0313
BIL_293	1	66	128	89	1	1	1	0	0	1	0	0	0	0	0	1	0	34.7	196	4.2	152	0.35	15	17	149	144	117	66.5
BIL_294	1	76	94	61	1	0	0	0	0	0	1	0	1	1	0	1	1	35.9	196	4.2	107	0.39	21	16	204	208	138	64.7
BIL_295	1	60	111	81	1	0	0	0	0	0	0	0	0	0	0	0	0	38.3	196	4.3	124	0.35	31	34	150	163	355	77.7
BIL_296	1	65	135	70	1	0	1	0	0	1	1	0	1	0	0	0	0	42.7	196	4.6	92	0.61	18	18	175	159	109	59.1419
BIL_297	0	69	134	72	1	0	1	0	0	1	0	0	0	0	0	0	0	41.1	196	4.6	117	0.65	18	14	49	150	64	70.5
BIL_298	1	62	140	87	1	0	1	0	0	0	0	0	0	0	0	0	0	40.2	196	4.6	91	0.42	26	29	272	242	199	67.4319
BIL_299	1	66	150	90	1	1	1	0	0	0	0	0	0	0	0	0	0	40.9	196	4.6	138	0.38	18	24	193	215	93	88.9828
BIL_300	1	50	104	73	0	0	0	0	0	0	1	0	1	0	0	0	0	38.7	197	4	100	0.28	28	28	253	160	191	80.6
BIL_301	1	69	153	90	1	1	0	0	0	0	0	0	0	0	0	0	0	37.8	197	4.3	119	0.32	17	15	382	165	105	88.1
BIL_302	1	73	155	85	1	0	0	0	0	0	1	0	2	0	1	1	1	37.9	197	4.4	82	0.67	13	13	131	192	154	39.1769
BIL_303	1	66	141	77	1	0	1	0	0	1	0	0	0	0	0	0	0	38.7	197	4.4	166	1.05	19	17	269	166	92	88.9828
BIL_304	0	65	130	80	1	1	1	1	0	0	2	1	2	1	0	0	0	37.1	197	4.4	129	0.51	22	25	252	174	132	79.7061
BIL_305	1	52	110	70	0	0	0	0	0	0	0	0	0	0	0	0	0	36.9	197	4.5	98	0.4	18	20	120	165	31	93.3953
BIL_306	0	68	130	90	1	0	1	0	0	1	2	1	2	1	0	0	0	42.1	198	3.5	124	0.47	15	14	129	127	84	50
BIL_307	0	70	135	85	0	0	0	1	0	0	2	1	2	1	0	0	0	34.4	198	3.6	90	0.33	30	64	279	136	103	88.667
BIL_308	0	55	153	97	0	0	0	0	0	0	0	0	0	0	0	0	0	48.2	198	4.3	102	1.19	29	37	156	188	232	66.8
BIL_309	0	67	131	91	0	0	0	0	0	0	2	1	2	2	1	0	0	42.1	198	4.5	104	0.52	31	24	266	104	72	58.5233
BIL_310	0	72	140	80	1	0	1	1	0	1	1	0	0	1	1	1	0	47.5	198	4.7	92	0.92	16	12	160	222	155	48.8951
BIL_311	1	65	120	80	0	0	0	0	0	0	1	0	0	1	0	0	0	29	199	2.9	107	0.93	13	5	166	137	37	89.2591
BIL_312	1	60	120	80	1	0	1	0	0	1	1	0	1	2	0	0	1	32.3	199	3.7	90	0.64	29	42	191	245	216	18.3203
BIL_313	0	64	160	100	1	0	0	0	0	0	0	0	0	0	0	0	1	44.9	199	3.7	93	0.51	28	34	126	164	128	90.2948
BIL_314	1	79	128	78	1	0	0	0	0	0	1	0	1	1	0	0	0	42.3	199	4.2	105	0.34	15	11	197	194	134	73.5
BIL_315	1	53	135	90	0	0	0	1	0	0	0	0	0	0	0	0	0	34.6	199	4.3	104	0.5	20	12	179	212	174	69.6134
BIL_316	0	59	115	85	0	0	0	1	0	0	0	0	0	0	0	0	0	45	199	4.7	86	0.81	28	24	198	215	77	91.7982
BIL_317	1	58	118	72	0	0	0	0	0	0	0	0	0	0	0	0	0	36.9	199	4.9	251	0.43	16	18	185	251	229	109.133
BIL_318	1	79	120	70	1	0	0	0	0	0	1	0	0	2	0	0	0	37.1	200	3.8	108	0.39	14	13	131	185	120	85.7937
BIL_319	0	58	120	80	0	0	0	0	0	0	0	0	0	0	0	0	0	40	200	4.1	108	0.5	20	16	144	192	159	92.1173
BIL_320	0	63	190	115	1	0	1	0	0	0	1	0	0	2	1	1	0	40.8	200	4.1	83	0.36	16	8	224	255	139	90.5839
BIL_321	1	73	134	88	1	1	0	0	0	0	0	0	0	0	0	0	0	39.6	200	4.4	136	0.74	42	29	155	166	134	74.7303
BIL_322	1	66	135	70	1	0	0	0	0	0	2	1	2	2	0	1	0	40.4	200	4.5	182	1.35	23	21	203	182	131	66.5815
BIL_323	1	53	119	80	0	0	0	0	0	0	0	0	0	0	0	0	0	40.8	200	4.5	235	0.46	21	15	120	235	64	69.6134
BIL_324	1	63	159	88	1	0	0	0	0	0	1	0	1	1	0	0	0	42.3	200	4.6	91	0.5	18	22	84	255	206	89.8
BIL_325	1	59	113	71	0	0	0	0	0	0	1	0	1	0	0	0	0	38.3	200	4.7	282	0.59	20	16	198	282	193	78.0312
BIL_326	0	64	144	85	0	0	0	0	0	0	1	0	1	0	0	0	0	48.9	200	4.7	124	0.53	16	19	74	280	717	79.9
BIL_327	1	58	110	40	0	1	0	0	0	0	1	0	1	1	0	0	0	38.9	201	3.9	304	0.3	14	11	202	201	177	91.3477
BIL_328	0	73	134	68	1	0	0	1	1	1	1	0	0	2	1	0	1	44.1	201	4.1	123	0.35	24	18	277	141	148	87.9
BIL_329	1	69	128	70	0	1	1	0	0	1	0	0	0	0	0	0	0	42.5	201	4.2	119	0.87	18	18	106	239	77	75.5
BIL_330	1	57	110	90	0	1	1	0	0	0	0	0	0	0	0	0	0	38	201	4.2	127	0.61	31	21	198	244	120	68.5928
BIL_331	1	56	110	85	0	0	0	0	0	0	2	1	2	1	0	0	0	32.5	201	4.3	102	0.7	22	13	216	164	69	60.9586
BIL_332	0	59	136	98	1	1	0	0	0	0	0	0	0	0	0	0	0	44.5	201	4.4	126	1.23	25	30	133	116	33	81.2
BIL_333	0	66	130	80	1	0	0	0	0	0	1	0	1	1	0	0	1	44.2	202	4.2	99	0.65	22	18	173	163	82	102.797
BIL_334	1	62	145	85	1	0	0	0	0	0	0	0	0	0	0	0	0	39.1	202	4.2	95	0.53	21	17	140	201	423	77.2495
BIL_335	1	59	120	70	1	0	0	0	0	0	0	0	0	0	0	0	0	30.5	202	4.3	188	0.5	17	11	161	188	63	78.0312
BIL_336	1	53	130	80	0	1	1	0	0	0	0	0	0	0	0	0	0	40.3	202	4.4	208	0.24	21	22	155	252	447	88
BIL_337	1	76	150	67	1	0	1	0	0	1	0	0	0	0	0	1	0	39.2	202	4.4	94	0.34	30	25	114	163	496	64.7017
BIL_338	1	51	98	62	0	0	1	0	0	1	2	1	3	1	0	0	0	41.5	202	4.7	96	0.57	22	24	172	187	76	112.019
BIL_339	0	66	120	80	0	0	0	1	0	0	0	0	0	0	0	0	0	40.5	202	4.8	124	0.74	27	17	136	170	212	64.3829
BIL_340	0	75	140	80	1	1	0	0	0	0	2	1	2	2	1	0	0	36.4	203	3.4	287	0.46	19	15	154	149	63	54
BIL_341	1	67	120	80	0	1	1	0	0	1	1	0	1	0	0	0	0	38.5	203	4.2	130	0.77	14	14	102	209	196	88.7116
BIL_342	0	57	200	140	0	1	0	1	0	0	2	1	2	1	1	0	1	43.3	203	4.3	497	0.31	17	14	259	254	72	87
BIL_343	0	56	132	83	0	0	0	0	0	0	0	0	0	0	0	1	0	49.4	203	4.4	209	1.54	40	40	198	209	152	92.7758
BIL_344	1	55	120	80	0	0	0	0	0	0	1	0	0	2	0	0	0	45.2	203	4.4	116	1.01	32	10	183	169	173	79.1512
BIL_345	0	76	129	70	1	0	0	0	0	0	1	0	0	1	0	0	1	37.3	203	4.5	99	0.54	21	24	166	139	239	77.2
BIL_346	0	74	130	90	0	0	0	1	0	0	1	0	0	2	0	0	0	38.7	203	4.5	93	0.73	22	14	148	155	62	77.6352
BIL_347	0	59	134	80	0	0	0	0	0	0	0	0	0	0	0	0	0	47.6	203	4.6	94	0.32	20	25	171	247	314	91.7
BIL_348	0	56	115	75	0	0	1	1	0	1	0	0	0	0	0	0	0	45.4	203	4.6	112	0.41	29	29	137	220	231	87
BIL_349	1	51	131	89	0	0	0	0	0	0	1	0	0	0	0	0	0	42.5	203	4.8	113	0.26	20	12	176	210	96	80.3
BIL_350	1	52	110	70	1	0	0	0	0	0	2	1	2	1	0	0	0	38.7	204	4.1	114	0.48	17	16	115	187	150	93.3953
BIL_351	1	62	110	70	0	0	1	0	0	0	1	0	1	0	0	0	0	38.3	204	4.3	96	0.49	22	17	119	225	65	59.712
BIL_352	1	70	130	85	0	0	0	0	0	0	1	0	1	1	0	0	0	37.6	204	4.3	88	0.49	23	18	167	183	119	58.2589
BIL_353	1	61	128	77	0	0	0	0	0	0	0	0	0	0	0	0	0	34.8	204	4.3	160	0.82	19	20	252	160	79	77.5049
BIL_354	0	69	135	85	0	0	1	1	0	1	0	0	0	0	0	1	0	42.7	204	4.4	77	0.9	22	19	174	234	171	78.7457
BIL_355	1	62	103	68	0	0	1	0	0	1	0	0	0	0	0	0	0	35.3	204	4.6	143	3.85	22	29	164	130	89	77.2
BIL_356	1	62	119	74	0	0	0	0	0	0	0	0	0	0	0	0	0	40.9	204	4.7	100	0.77	17	15	176	203	179	77.2
BIL_357	1	56	125	85	0	0	1	1	0	1	0	0	0	0	0	0	0	36.3	204	4.7	84	0.5	28	23	183	156	185	78.8622
BIL_358	1	56	132	70	0	0	0	0	0	0	0	0	0	0	0	0	0	41	204	4.8	100	0.74	23	23	159	213	90	68.8397
BIL_359	1	53	130	90	0	0	0	0	0	0	0	0	0	0	0	0	0	33.4	205	3.7	81	0.51	16	9	163	169	44	69.6134
BIL_360	1	72	122	81	0	0	0	0	0	0	2	1	2	1	0	0	0	39.2	205	4	201	0.37	39	24	229	201	150	57.9266
BIL_361	1	69	140	80	1	0	1	0	0	1	3	1	3	2	0	1	0	34.6	205	4.2	129	0.25	19	14	180	166	244	62
BIL_362	1	59	124	75	1	0	0	0	0	0	0	0	0	0	1	1	0	42.1	205	4.4	99	0.88	19	17	199	195	82	91
BIL_363	1	58	140	95	1	0	0	0	0	0	1	0	1	0	0	0	0	36.4	205	4.4	96	1.43	15	23	172	219	216	91.3477
BIL_364	1	78	140	90	1	1	1	0	0	1	0	0	0	0	0	0	0	43.7	205	4.4	121	0.63	30	35	318	225	474	86.0159
BIL_365	1	69	140	80	1	0	1	0	0	0	1	1	0	1	0	0	0	41.7	205	4.5	104	0.59	17	12	218	315	111	65.9834
BIL_366	0	52	130	100	0	0	1	1	0	0	0	0	0	0	0	0	1	45.2	205	4.5	126	0.35	27	40	57	233	387	83.3
BIL_367	0	57	125	72	0	0	1	1	0	1	0	0	0	0	0	0	0	41.6	205	4.6	173	0.68	37	87	149	173	186	92.4431
BIL_368	0	50	101	66	0	0	0	1	0	0	0	0	0	0	0	0	0	41.6	205	4.9	96	1.05	22	34	151	209	225	75.3
BIL_369	1	74	130	80	0	0	0	0	0	0	2	1	2	1	1	0	0	39.3	205	4.9	89	0.59	23	18	306	192	190	74.5241
BIL_370	0	67	135	85	0	1	0	1	0	0	2	1	1	3	1	1	0	38.7	206	3.6	213	0.66	24	22	178	167	85	96
BIL_371	1	72	150	105	1	0	1	0	0	1	2	1	2	1	0	0	0	39.3	206	4	97	0.54	24	21	182	246	163	74.9398
BIL_372	0	75	140	83	1	0	0	0	0	0	1	0	0	2	0	0	0	41.6	206	4.2	108	0.36	19	17	163	176	171	57.1
BIL_373	0	78	115	65	1	1	0	1	0	0	0	0	0	0	0	0	0	40.3	206	4.2	135	0.46	22	13	149	174	80	56.7449
BIL_374	1	71	108	58	0	0	0	0	0	0	0	0	0	0	0	0	0	38.7	206	4.3	181	0.88	16	8	200	181	55	75.1529
BIL_375	0	70	122	67	1	0	1	0	0	0	0	0	0	0	0	0	0	45.5	206	4.5	203	0.87	26	34	186	203	65	70.3381
BIL_376	1	56	150	83	1	0	1	0	0	1	1	0	1	0	0	0	0	41.1	206	4.5	130	0.22	23	34	237	196	230	78.8
BIL_377	0	53	135	85	0	0	0	1	0	0	1	0	1	0	0	0	0	43.8	206	4.5	92	0.61	32	24	113	190	116	74.4248
BIL_378	0	64	120	70	0	0	1	1	0	1	0	0	0	0	0	0	0	43.8	206	5	109	0.38	44	49	103	207	303	79.9574
BIL_379	1	67	160	100	1	1	0	0	0	0	2	1	2	2	1	0	0	31.5	207	3.5	87	0.27	14	6	142	163	144	72
BIL_380	0	55	130	70	1	1	0	1	0	0	0	0	0	0	0	0	0	41.8	207	3.8	132	0.29	17	24	126	185	143	73.8673
BIL_381	0	78	119	79	0	0	1	1	1	0	3	1	2	2	0	0	0	42.5	207	3.9	117	0.32	16	22	141	253	195	68.8098
BIL_382	0	77	116	70	0	0	0	0	0	0	1	0	0	1	0	0	0	41.1	207	4.1	176	0.86	17	31	125	176	173	62.3994
BIL_383	1	62	140	90	1	0	0	1	0	0	0	0	0	0	0	0	0	34.3	207	4.5	94	0.9	21	14	145	186	68	90.1194
BIL_384	1	54	143	98	0	0	0	0	0	0	0	0	0	0	0	0	0	40	207	4.8	124	0.54	22	23	189	167	84	92.6
BIL_385	0	73	110	80	0	1	0	0	0	0	1	0	0	1	0	0	0	36.5	208	3.7	214	0.21	36	26	226	145	112	69.7415
BIL_386	1	64	140	80	1	1	0	0	0	0	1	0	0	2	0	0	0	37.5	208	4	146	0.62	16	4	189	197	59	89.5404
BIL_387	0	79	125	61	1	1	1	0	1	1	2	1	1	2	0	0	0	31.6	208	4.2	108	0.49	21	17	77	149	172	41.5295
BIL_388	1	57	118	72	0	0	0	0	0	0	0	0	0	0	0	0	0	36.9	208	4.3	82	0.41	23	21	151	178	52	60
BIL_389	0	68	141	85	1	0	0	0	0	0	0	0	0	0	0	0	0	43.3	208	4.4	121	0.91	14	12	145	174	115	70.7
BIL_390	1	60	133	87	0	0	0	0	0	0	0	0	0	0	0	0	0	41.8	208	4.6	98	0.4	20	16	208	194	96	60.1
BIL_391	1	55	105	65	1	0	0	0	0	0	0	0	0	0	0	0	0	38	208	4.6	111	1	17	7	220	145	62	61.1819
BIL_392	1	71	130	70	0	1	1	0	0	0	0	0	0	0	0	0	0	42.2	208	4.7	111	0.25	21	22	175	232	459	75.1529
BIL_393	1	76	130	60	1	0	0	0	0	0	3	1	3	3	1	1	1	37.3	209	3.3	108	0.53	21	9	210	210	52	61
BIL_394	1	67	160	100	1	0	1	0	0	0	2	1	1	3	0	0	1	33.6	209	3.9	119	0.54	14	9	145	228	111	72
BIL_395	1	58	140	77	0	0	0	0	0	0	0	0	0	0	0	0	0	40.6	209	4.3	213	1.31	16	13	334	213	74	78.3024
BIL_396	0	53	131	97	0	0	0	0	0	0	1	0	1	1	0	0	0	43.7	209	4.3	246	0.76	16	14	168	246	138	74.4248
BIL_397	1	75	105	65	0	1	0	0	0	0	2	1	1	2	0	0	0	42.5	209	4.3	140	0.45	36	36	203	116	156	74.3213
BIL_398	1	67	119	81	0	0	0	0	0	0	0	0	0	0	0	0	0	42.1	209	5	100	0.38	29	22	121	183	55	66.3
BIL_399	1	79	120	80	0	0	0	0	0	0	2	1	2	1	0	0	1	31.4	210	4	95	0.42	36	30	322	199	76	64.1952
BIL_400	0	62	130	80	0	0	0	0	0	0	1	0	2	0	0	0	0	40.7	210	4.2	91	0.52	15	10	153	169	103	80.4743
BIL_401	1	51	103	63	0	0	0	0	0	0	0	0	0	0	0	0	0	37.6	210	4.5	150	1.09	15	15	144	150	91	93.7642
BIL_402	1	62	110	70	0	0	1	0	0	0	0	0	0	0	0	0	0	35.9	210	4.5	116	0.34	39	28	165	197	57	90.1194
BIL_403	1	53	147	90	1	0	0	0	0	0	0	0	0	0	0	0	0	42.5	210	4.5	89	0.9	15	9	139	195	88	79.7486
BIL_404	0	61	135	80	1	0	0	0	0	0	0	0	0	0	0	1	0	43.2	210	4.7	101	0.86	18	11	67	151	77	80.7404
BIL_405	1	78	150	80	1	0	0	0	0	0	1	0	0	1	0	0	0	38.6	210	4.7	114	0.69	18	17	228	129	264	73.732
BIL_406	1	62	125	90	0	0	0	0	0	0	3	1	3	2	0	0	0	43.7	210	4.9	101	0.42	37	30	214	188	62	77.2495
BIL_407	1	54	160	90	1	0	0	0	0	0	1	0	1	1	0	0	0	38.5	211	4.2	117	0.56	23	26	291	159	61	79.4466
BIL_408	1	64	124	90	0	0	1	0	0	1	0	0	0	0	0	0	0	42	211	4.3	111	0.57	20	27	212	238	134	89.5
BIL_409	1	67	153	87	1	1	0	0	0	0	0	0	0	0	0	1	0	38.6	211	4.4	134	0.41	21	17	175	162	162	66.3
BIL_410	0	64	120	82	0	0	1	0	0	1	0	0	0	0	0	0	0	42.6	211	4.4	89	0.57	25	30	234	237	459	79.9574
BIL_411	0	50	140	93	1	0	0	0	0	0	2	1	2	1	0	0	0	47.9	211	5.3	93	0.66	25	29	116	170	173	94.935
BIL_412	0	76	120	70	1	1	1	1	0	1	3	1	2	3	1	1	0	39.9	212	3.7	130	0.75	17	16	211	197	73	69.1736
BIL_413	1	63	155	80	1	1	1	0	0	1	1	0	1	1	0	1	0	38	212	3.9	418	1.31	20	20	279	164	168	89.8271
BIL_414	1	58	125	75	0	0	0	0	0	0	1	0	2	0	0	0	0	35.9	212	4	98	1.06	24	32	160	209	154	68.351
BIL_415	1	71	141	74	0	1	0	0	1	0	1	0	0	1	0	0	1	42.6	212	4.3	184	0.66	16	14	126	184	96	75.1529
BIL_416	0	57	147	72	1	0	0	0	0	0	0	0	0	0	1	0	0	43.8	212	4.3	123	0.53	45	46	162	164	200	66.3
BIL_417	1	56	125	80	0	0	1	0	0	1	1	0	0	1	0	0	0	37.5	212	4.3	87	0.69	20	11	185	226	155	68.8397
BIL_418	1	72	130	90	1	0	1	0	0	1	2	1	2	1	1	0	0	41.3	212	4.5	109	0.73	19	15	206	203	255	51.8933
BIL_419	1	78	129	84	0	0	0	0	0	0	2	1	1	2	0	0	0	40.5	212	4.6	122	0.81	22	16	106	203	185	73.7
BIL_420	1	50	141	89	0	0	0	0	0	0	0	0	0	0	0	0	0	37.5	212	4.6	100	0.48	18	18	114	236	51	62.3
BIL_421	0	53	187	131	1	1	1	0	0	1	0	0	0	0	0	0	1	40.7	212	4.6	141	0.83	26	25	120	141	130	107.478
BIL_422	1	67	130	80	1	1	0	0	0	0	2	1	2	2	1	1	0	39.9	212	4.6	110	0.52	41	41	129	171	283	76.0428
BIL_423	0	66	122	79	0	0	0	1	0	0	0	0	0	0	0	0	0	41.5	212	4.7	89	0.56	20	13	166	237	75	89.7
BIL_424	0	77	150	90	1	0	0	1	0	0	0	0	0	0	0	0	0	45.6	213	3.7	108	0.91	39	31	119	157	86	68.9903
BIL_425	1	55	119	78	0	0	0	0	0	0	0	0	0	0	0	0	0	39.5	213	4.1	168	0.4	16	18	166	168	109	79.1512
BIL_426	0	69	130	80	1	0	1	1	0	1	0	0	0	0	0	0	0	46.3	213	4.1	125	1.04	31	38	138	239	204	70.5439
BIL_427	0	78	140	80	1	0	0	1	0	0	2	1	2	2	1	0	0	37.2	213	4.2	107	0.32	24	12	219	179	94	130
BIL_428	1	66	150	100	1	1	0	0	0	0	1	0	0	1	0	0	0	36.1	213	4.3	163	0.87	26	18	160	184	51	76.2752
BIL_429	1	65	120	75	0	1	0	0	0	0	2	1	2	3	0	0	0	36.1	213	4.3	79	0.32	27	21	260	113	186	26.5771
BIL_430	1	66	125	75	1	0	1	1	0	1	0	0	0	0	0	0	0	37.2	213	4.4	117	0.56	20	16	211	221	193	76.2752
BIL_431	1	58	120	86	1	0	0	0	0	0	1	0	1	0	0	0	0	41.1	213	4.6	113	0.67	27	35	223	168	125	78.3
BIL_432	0	61	132	82	1	0	0	1	0	0	0	0	0	0	0	0	0	48.6	213	4.7	113	1	22	26	138	175	206	72.5
BIL_433	0	57	115	87	0	1	0	0	0	0	1	0	1	1	0	0	0	46.2	213	4.9	122	0.51	30	58	156	170	64	81.8597
BIL_434	1	59	120	80	0	1	0	0	0	0	0	0	0	0	0	0	0	36.7	214	3.9	135	0.48	20	13	157	192	125	78.0312
BIL_435	1	71	180	80	0	0	0	0	0	0	2	1	1	2	1	1	1	36	214	4	268	0.45	33	29	139	268	119	39.3985
BIL_436	0	57	120	80	1	1	1	0	0	1	0	0	0	0	0	1	0	44.7	214	4	256	0.41	15	21	144	192	349	81.8597
BIL_437	1	61	140	80	1	1	0	1	0	0	2	1	1	2	0	0	0	37.5	214	4.1	142	0.32	28	28	141	174	121	59.9094
BIL_438	1	59	105	80	0	0	1	0	0	1	0	0	0	0	0	0	0	42	214	4.1	90	0.49	28	28	161	176	440	78.0312
BIL_439	1	65	137	78	0	1	0	0	0	0	0	0	0	0	0	0	0	24.5	214	4.3	260	0.2	37	30	224	181	94	66.7882
BIL_440	0	76	127	84	0	1	0	0	0	0	1	0	0	1	0	0	0	41.1	214	4.4	210	1	21	18	186	138	122	69.1
BIL_441	1	71	120	80	0	0	0	1	0	0	2	1	1	2	0	0	0	38.6	214	4.4	107	0.58	19	16	147	191	178	75.1529
BIL_442	1	72	125	60	1	1	0	0	0	0	2	1	2	1	1	0	1	42.9	214	4.4	120	0.48	30	50	191	152	58	57.9266
BIL_443	0	62	185	90	1	0	0	0	0	0	1	0	1	1	1	0	0	43.6	214	4.4	107	0.68	30	45	236	173	118	59.452
BIL_444	1	70	140	90	0	0	0	0	0	0	0	0	0	0	0	1	0	39.4	215	3.4	135	0.33	23	14	169	166	117	71
BIL_445	0	75	125	75	0	0	0	1	0	0	0	0	0	0	0	0	0	43.8	215	3.9	87	0.34	26	24	173	179	81	69.3599
BIL_446	0	62	130	80	0	1	0	1	0	0	0	0	0	0	0	0	0	43.3	215	4.2	137	0.66	25	22	145	168	60	65.2052
BIL_447	1	59	141	91	1	0	0	0	0	0	0	0	0	0	0	0	0	38	215	4.2	100	0.27	24	33	134	154	109	68.1143
BIL_448	1	53	100	70	0	0	0	0	0	0	0	0	0	0	0	0	0	37.9	215	4.2	100	0.36	11	10	342	184	104	69.6134
BIL_449	0	61	120	80	0	0	0	0	0	0	1	0	0	1	0	0	0	51.3	215	4.4	113	0.65	24	31	184	159	113	54.7595
BIL_450	0	72	140	80	1	0	0	0	0	0	2	1	2	1	1	0	1	38.1	215	4.5	103	0.25	17	11	228	155	126	73
BIL_451	1	57	135	75	0	0	0	0	0	0	2	1	2	2	0	0	0	37.6	215	4.6	91	0.4	23	20	125	181	53	78.5793
BIL_452	1	52	110	72	0	0	0	0	0	0	0	0	0	0	0	0	0	38.3	216	3.8	88	0.26	20	18	156	207	157	93.3
BIL_453	1	57	106	59	0	0	0	0	0	0	0	0	0	0	0	0	0	38.7	216	4.2	118	0.29	15	14	175	118	305	78.5793
BIL_454	0	61	128	77	0	0	0	0	0	0	1	0	0	1	0	0	0	42.7	216	4.2	176	0.46	22	30	154	176	164	72.3309
BIL_455	0	64	125	85	0	0	1	1	0	1	2	1	2	1	0	0	0	45.2	216	4.3	103	0.68	31	52	279	235	250	71.6294
BIL_456	1	66	118	64	0	0	1	0	0	1	1	0	1	0	0	0	0	38.2	216	4.3	183	0.36	20	13	203	156	174	88.9828
BIL_457	0	53	112	64	0	0	1	0	0	0	1	0	1	1	1	0	0	39.6	216	4.4	99	0.48	18	20	194	254	142	88
BIL_458	0	68	155	90	1	1	1	0	0	1	0	0	0	0	1	0	0	44.7	216	4.7	99	0.76	21	22	192	232	78	78.9794
BIL_459	0	63	120	80	0	0	0	0	0	0	0	0	0	0	0	1	0	39	216	4.7	95	0.81	22	16	125	205	161	64.9938
BIL_460	1	64	115	65	1	0	1	0	0	0	1	0	0	1	0	0	0	40.7	216	5	124	0.63	17	28	264	343	142	89.5404
BIL_461	0	68	150	70	1	0	0	0	0	0	3	1	2	3	0	0	0	34.4	217	3.7	109	0.88	47	25	182	192	147	42.813
BIL_462	1	58	130	70	0	0	0	0	0	0	1	0	1	0	0	0	0	35.4	217	4.1	77	0.25	16	14	142	195	101	78.3024
BIL_463	1	67	195	105	1	0	1	0	0	0	2	1	2	1	1	0	0	38	217	4.1	100	0.46	22	17	236	139	69	88.7116
BIL_464	1	64	140	100	1	1	0	0	0	0	0	0	0	0	0	1	0	43.6	217	4.4	159	0.55	24	15	198	164	50	89.5404
BIL_465	1	68	140	90	1	0	0	0	0	0	0	0	0	0	0	0	0	39.9	217	4.4	87	1.31	23	17	233	213	98	58.6027
BIL_466	0	79	119	80	1	1	0	1	0	1	2	1	3	1	1	0	0	40.8	217	4.5	148	0.44	15	11	228	199	107	68.6321
BIL_467	1	54	135	79	0	0	0	0	0	0	0	0	0	0	0	1	0	28.8	217	4.5	115	0.46	25	25	174	175	145	61.4
BIL_468	0	63	160	90	1	1	0	0	0	0	0	0	0	0	0	1	0	40.6	218	4	163	0.61	33	70	155	190	87	71.8587
BIL_469	1	66	100	60	0	0	0	0	0	0	0	0	0	0	0	0	0	36.7	218	4.1	180	0.34	19	12	195	186	42	59.1
BIL_470	1	65	93	52	0	0	1	0	0	0	0	0	0	0	0	0	0	38.2	218	4.3	124	0.51	16	17	174	185	99	76.5
BIL_471	1	60	148	94	1	0	0	0	0	0	1	0	0	2	1	0	0	39.7	218	4.3	126	0.81	18	17	177	206	120	64
BIL_472	1	65	110	70	1	1	0	0	0	0	1	0	1	0	1	0	1	39.9	218	4.3	316	0.28	19	20	220	122	78	56
BIL_473	1	67	120	80	0	0	0	0	0	0	1	0	2	1	0	0	0	38.9	218	4.3	101	0.55	18	12	159	191	146	88.7116
BIL_474	0	65	101	55	1	1	1	0	0	0	1	0	0	1	0	0	0	42.9	218	4.4	137	0.78	16	20	115	243	96	71.4043
BIL_475	0	70	167	92	1	0	1	0	0	1	2	1	2	2	1	0	0	41.1	218	4.6	144	0.27	13	18	202	144	226	63.6184
BIL_476	0	55	122	77	1	0	1	1	0	1	1	0	1	1	0	0	0	44	218	5	100	0.61	22	29	152	226	326	82.4554
BIL_477	1	74	130	70	0	0	1	0	0	0	1	0	1	1	0	1	1	40.6	219	4	78	0.2	35	29	226	220	151	74.5241
BIL_478	1	75	115	70	0	0	0	0	0	0	2	1	2	1	0	0	0	37.4	219	4.2	103	0.34	16	12	186	215	147	64.8759
BIL_479	0	57	115	75	0	0	0	0	1	0	0	0	0	0	0	0	0	41.6	219	4.3	83	0.46	17	16	164	173	118	81.8597
BIL_480	0	64	115	60	0	1	1	1	1	1	2	1	3	1	1	1	0	42	219	4.4	114	0.83	21	21	126	194	76	71.6294
BIL_481	1	62	170	105	1	0	0	0	0	0	2	1	3	1	0	0	0	42.7	219	4.4	125	0.5	22	24	180	208	156	59.712
BIL_482	1	51	134	86	0	0	0	0	0	0	0	0	0	0	0	0	0	33.9	219	4.4	112	0.44	20	14	170	170	115	80.3
BIL_483	1	52	117	69	0	0	0	0	0	0	0	0	0	0	0	0	0	36.5	219	4.4	188	0.51	20	19	120	188	99	69.8831
BIL_484	1	59	141	94	1	0	0	0	0	0	1	0	0	1	0	0	0	37.5	219	4.5	139	0.45	40	42	220	139	126	78.0312
BIL_485	0	59	120	75	1	0	1	0	0	1	3	1	3	2	1	0	0	50.6	219	4.5	110	0.82	22	28	159	244	184	50.9121
BIL_486	1	67	140	65	1	0	0	0	0	0	3	1	3	3	0	0	0	42.2	220	4.2	116	0.55	21	18	172	196	111	88.7116
BIL_487	1	52	120	80	0	0	0	0	0	0	1	0	0	1	0	0	0	40.8	220	4.2	93	0.67	16	8	118	169	72	93.3953
BIL_488	1	69	125	80	0	1	0	0	0	0	1	0	0	1	0	0	0	40.1	220	4.4	144	0.57	17	15	395	195	176	65.9834
BIL_489	0	53	156	87	1	0	0	1	0	0	0	0	0	0	0	0	0	48.4	220	4.5	261	1.25	14	14	205	261	136	83.0778
BIL_490	1	55	121	74	0	0	0	0	0	0	1	0	1	0	0	0	0	43.7	220	4.8	102	0.69	20	20	331	192	138	69
BIL_491	1	68	130	75	1	1	0	0	0	0	0	0	0	0	0	0	0	32.3	220	4.8	112	0.68	27	13	186	196	173	66.1792
BIL_492	0	62	118	78	0	1	1	0	0	1	0	0	0	0	0	0	0	40.5	220	5	104	0.54	21	23	186	205	230	72
BIL_493	0	67	130	85	1	0	0	1	0	0	1	0	1	2	0	0	0	43.9	221	3.9	78	0.7	18	14	141	187	142	89.459
BIL_494	1	73	120	75	0	1	0	0	0	0	2	1	2	1	0	1	0	38.9	221	3.9	138	0.33	18	12	120	217	111	74.7303
BIL_495	0	66	260	130	0	0	0	0	0	0	2	1	2	2	0	0	0	45.3	221	4.1	146	1.03	29	14	290	124	47	51
BIL_496	1	78	140	80	1	1	0	0	0	0	1	0	1	1	0	0	0	35.6	221	4.2	130	0.2	12	9	224	183	127	73.732
BIL_497	1	66	135	80	0	0	1	0	0	0	0	0	0	0	0	0	0	39	221	4.4	89	0.85	19	14	219	269	137	58.9589
BIL_498	1	50	133	69	0	0	0	0	0	0	2	1	2	1	0	0	0	42.6	221	4.6	82	0.45	19	21	145	189	272	94.1
BIL_499	1	50	123	74	1	0	0	0	0	0	3	1	3	2	0	0	0	40.3	221	5	121	0.34	22	28	220	204	230	59
BIL_500	1	73	140	90	1	1	0	0	0	1	0	0	0	0	0	0	0	36	222	3.7	140	0.27	18	10	194	154	65	65.2329
BIL_501	1	68	160	100	1	0	0	0	0	0	3	1	3	3	1	0	0	39.9	222	3.8	121	0.37	16	15	234	191	154	99
BIL_502	1	73	130	70	1	0	0	0	0	0	1	0	0	2	0	0	0	39.8	222	4.1	102	0.93	37	23	162	180	61	61
BIL_503	1	66	140	80	1	1	1	0	1	1	0	0	0	0	0	1	0	37.1	222	4.1	145	0.3	43	43	178	235	229	76.2752
BIL_504	1	62	133	81	0	0	0	0	0	0	1	0	1	0	0	0	0	37.9	222	4.2	149	0.75	29	19	169	149	45	67.4319
BIL_505	0	68	113	68	1	0	0	0	0	0	2	1	2	1	0	0	1	47.4	222	4.4	110	0.77	21	35	230	166	183	89.1
BIL_506	0	70	135	79	1	0	0	1	0	0	2	1	2	2	1	0	1	44.6	222	4.4	172	0.57	25	22	214	172	146	88.667
BIL_507	0	79	138	65	1	0	0	0	0	0	2	1	2	2	1	0	0	38	222	4.6	102	0.51	21	16	268	213	187	76.6116
BIL_508	1	74	110	70	0	1	0	0	0	0	1	0	1	0	0	0	1	35.4	222	4.6	179	0.28	20	20	162	185	103	74.5241
BIL_509	0	68	140	80	1	0	0	0	0	0	1	0	0	1	0	0	0	46.1	222	4.7	103	0.79	25	27	152	176	150	78.9794
BIL_510	1	71	140	90	1	0	1	0	0	1	0	0	0	0	0	0	0	32.2	223	3.5	94	0.8	18	9	280	279	283	75.1529
BIL_511	0	56	120	80	1	0	0	0	0	0	0	0	0	0	0	0	0	36.4	223	4.1	150	0.63	19	20	90	150	125	73.5976
BIL_512	0	58	150	100	1	1	0	0	0	0	1	0	1	1	1	0	0	43.2	223	4.2	134	0.42	19	20	226	185	127	81.5712
BIL_513	0	62	130	80	1	0	1	0	0	1	0	0	0	0	0	0	0	44.6	223	4.2	94	0.63	18	11	191	230	295	72.0925
BIL_514	1	67	100	85	1	0	1	0	0	0	0	0	0	0	0	0	0	38.1	223	4.5	89	0.79	17	16	327	220	190	66.3786
BIL_515	1	64	140	80	1	1	1	1	0	1	0	0	0	0	0	0	0	41.2	223	4.6	151	0.7	40	52	158	230	125	89.5404
BIL_516	1	70	113	82	1	0	0	0	0	0	3	1	3	3	0	0	0	44.1	223	4.6	160	0.59	32	25	194	160	56	65.7909
BIL_517	1	57	135	71	0	0	0	0	0	0	0	0	0	0	0	0	0	39	223	4.6	163	1.37	20	22	241	163	79	91.6708
BIL_518	1	54	120	80	1	0	0	0	0	0	1	0	1	1	0	0	0	38	223	4.6	87	0.58	19	19	169	172	99	69.3
BIL_519	1	73	130	70	0	0	0	0	0	0	3	1	3	3	1	0	0	34.8	223	4.6	92	1.68	17	12	142	187	80	82
BIL_520	0	63	130	80	1	0	1	1	0	1	0	0	0	0	0	0	0	44.1	223	4.7	98	0.68	30	39	257	188	351	80.2134
BIL_521	1	52	110	80	1	0	0	0	0	0	1	0	1	1	0	0	0	38.5	223	4.7	90	0.48	17	13	129	206	134	80.0576
BIL_522	1	51	130	70	1	0	1	1	0	1	2	1	1	2	0	0	0	39.2	223	4.7	91	0.6	24	18	169	242	88	80.3738
BIL_523	1	73	160	64	1	0	0	0	0	0	0	0	0	0	0	0	0	37.6	223	5	238	0.39	26	22	179	238	179	87.1805
BIL_524	0	59	145	95	1	0	0	0	0	0	0	0	0	0	0	0	0	46.7	224	4.1	103	0.82	25	39	269	178	147	105.163
BIL_525	1	76	105	75	0	0	0	0	0	0	0	0	0	0	0	0	0	37.6	224	4.2	96	0.64	17	11	221	194	150	57.2943
BIL_526	1	64	102	61	1	0	1	0	0	1	1	0	1	0	0	0	0	36.8	224	4.5	158	0.57	16	19	273	158	178	76.7532
BIL_527	0	73	110	75	0	0	0	1	0	0	0	0	0	0	0	0	0	40.3	224	4.5	92	0.82	22	20	124	191	179	77.85
BIL_528	1	60	120	100	0	0	0	0	0	0	0	0	0	0	0	0	0	42.5	224	4.6	104	0.75	19	22	142	212	105	67.8823
BIL_529	1	67	160	90	1	1	0	0	0	0	2	1	1	2	0	0	0	44.8	224	4.8	184	0.75	39	56	204	185	434	76.0428
BIL_530	0	71	120	80	1	0	0	0	0	0	0	0	0	0	0	1	1	42.5	225	4.1	99	0.59	21	18	166	139	107	70.1359
BIL_531	0	53	131	84	0	0	0	1	0	0	1	0	0	0	0	0	0	41.5	225	4.2	93	2.51	17	9	134	181	135	83.0778
BIL_532	1	72	155	77	0	0	0	0	0	0	1	0	1	0	0	0	0	39.5	225	4.4	96	0.71	18	15	254	257	173	57.9
BIL_533	0	60	124	75	0	0	0	1	0	0	1	0	1	1	0	0	0	43.1	225	4.5	149	0.45	14	16	49	182	256	122.2
BIL_534	0	71	122	73	1	0	1	1	0	0	2	1	2	1	0	0	0	40.3	225	4.9	86	0.33	30	27	89	296	144	53.0977
BIL_535	1	50	96	59	0	0	0	0	0	0	0	0	0	0	0	0	0	40.2	226	3.8	200	0.35	23	35	108	200	39	80.6975
BIL_536	1	77	103	54	1	0	0	0	0	0	2	1	1	2	0	0	0	31.4	226	4	192	0.37	21	15	119	192	84	57.1425
BIL_537	0	62	110	70	1	1	0	0	0	0	1	0	2	0	0	0	0	44	226	4.1	189	0.83	19	20	166	165	64	80.4743
BIL_538	0	59	150	80	1	1	1	1	0	1	1	0	2	1	0	0	1	40.2	226	4.1	216	1.32	54	158	261	145	243	65.865
BIL_539	0	53	136	100	1	0	0	1	0	0	3	1	3	2	1	0	0	47.7	226	4.2	125	0.86	19	30	250	126	121	70
BIL_540	0	66	170	100	1	0	0	1	0	0	1	0	1	1	0	0	0	41.4	226	4.2	90	0.83	24	21	183	158	72	89.7325
BIL_541	0	73	129	77	1	0	0	0	1	0	3	1	3	3	0	0	0	37.9	226	4.3	104	0.54	24	24	182	190	56	63.0788
BIL_542	1	59	115	68	0	1	0	0	0	0	0	0	0	0	0	0	0	36.4	226	4.4	141	0.65	24	21	140	141	108	91.0313
BIL_543	0	62	103	60	0	1	0	0	0	0	1	0	0	2	0	1	0	37.9	226	4.4	93	0.25	20	24	217	163	149	90.8786
BIL_544	1	56	95	65	0	0	0	0	0	0	0	0	0	0	0	0	0	41.1	226	4.5	96	1.22	20	13	212	219	152	78.8622
BIL_545	0	66	129	87	1	0	0	0	0	0	1	0	1	1	0	0	0	46.6	226	4.5	108	0.62	23	20	57	211	233	89.7
BIL_546	0	53	144	88	1	0	0	0	0	0	0	0	0	0	0	0	0	47.5	226	4.6	91	0.54	23	27	167	211	124	74.4248
BIL_547	0	69	115	73	0	0	1	0	0	0	1	0	0	1	0	1	0	46.2	226	4.7	98	0.61	24	20	178	240	91	63.8045
BIL_548	0	69	168	78	0	0	1	0	0	0	0	0	0	0	0	1	0	41.5	226	4.9	112	0.67	25	23	137	253	62	88.9
BIL_549	0	66	145	101	1	1	0	1	0	0	2	1	1	2	1	0	0	41.1	226	5.1	120	0.62	58	74	194	120	48	90
BIL_550	1	54	110	70	0	0	0	0	0	0	0	0	0	0	0	0	0	35.8	227	4	122	0.55	15	12	101	180	118	110.7
BIL_551	1	62	127	88	0	0	0	0	0	0	1	0	0	2	0	1	0	38.7	227	4	92	0.28	22	14	71	197	65	90.1
BIL_552	1	65	133	80	1	0	1	0	0	1	1	0	0	0	0	0	0	35.9	227	4.3	218	0.37	16	20	164	218	155	66.7882
BIL_553	0	57	111	68	0	0	0	1	0	0	0	0	0	0	0	0	0	50.7	227	4.3	104	0.85	20	32	146	223	314	73.3
BIL_554	0	71	120	60	0	1	1	0	0	1	1	0	2	0	0	1	1	44.4	227	4.3	142	0.59	27	17	114	246	76	63.4355
BIL_555	0	50	166	64	1	0	0	0	0	0	0	0	0	0	0	0	0	36.9	227	4.3	102	0.53	27	28	109	184	87	94.935
BIL_556	1	67	130	80	0	0	0	1	0	0	1	0	1	1	0	0	0	38.8	227	4.4	96	0.58	23	25	280	195	118	76.0428
BIL_557	1	55	148	105	0	0	0	0	1	0	0	0	0	0	0	0	0	36.6	227	4.5	103	0.22	19	19	108	160	59	58
BIL_558	1	55	130	80	0	0	0	0	0	0	0	0	0	0	0	0	0	43.3	227	4.5	289	1.1	23	16	189	289	100	69.0919
BIL_559	1	71	135	90	1	0	0	0	0	0	1	0	0	1	0	0	0	40.2	227	4.6	94	0.82	23	21	205	205	122	75.1529
BIL_560	0	72	140	90	0	0	0	1	0	0	2	1	0	3	1	0	0	41.3	227	4.6	102	0.19	29	30	145	249	753	57.6
BIL_561	1	66	135	85	1	0	1	0	0	1	1	0	1	1	0	0	0	42.4	227	4.7	189	0.99	16	20	189	189	163	66.5815
BIL_562	1	68	140	90	1	1	1	0	0	1	0	0	0	0	0	0	0	35.6	228	3.6	175	0.43	19	10	200	161	88	52.4989
BIL_563	0	65	150	90	1	0	0	0	0	0	1	0	1	1	0	0	0	41.8	228	3.7	95	0.44	19	16	159	177	125	64.5827
BIL_564	1	71	130	80	1	1	0	0	0	0	0	0	0	0	1	1	1	31.5	228	3.9	118	0.26	14	12	430	290	1190	82
BIL_565	1	77	130	70	1	0	1	0	0	0	2	1	2	1	1	0	1	37.6	228	4	112	1.01	16	7	179	240	81	61
BIL_566	0	66	135	100	1	0	1	1	0	1	0	0	0	0	0	0	0	46.5	228	4	100	0.51	31	59	146	236	225	79.4594
BIL_567	1	74	110	70	0	1	1	0	0	1	1	0	1	1	0	0	0	39.7	228	4.1	154	0.52	29	24	98	159	186	65.0529
BIL_568	1	78	123	58	0	0	0	0	0	0	0	0	0	0	0	0	0	41	228	4.2	191	1.05	38	21	177	191	92	73.732
BIL_569	1	69	115	55	0	0	0	0	0	0	2	1	1	2	0	0	0	37	228	4.2	84	0.85	19	21	202	218	125	88.1835
BIL_570	1	79	155	70	1	0	0	0	0	0	2	1	2	2	0	0	1	36.8	228	4.3	91	0.25	33	9	214	173	140	64.1952
BIL_571	1	57	110	70	0	1	1	0	0	1	0	0	0	0	0	0	1	37	228	4.3	89	0.55	54	67	226	210	192	68.5928
BIL_572	1	63	140	60	1	0	0	0	0	0	0	0	0	0	0	0	0	39.9	228	4.4	92	0.5	26	21	91	213	89	89.8271
BIL_573	1	57	100	60	0	0	0	0	0	0	0	0	0	0	0	0	0	35	228	4.5	109	0.26	19	20	153	189	91	91.6708
BIL_574	0	54	100	60	0	0	0	1	0	0	0	0	0	0	0	0	0	41.5	228	4.6	111	0.97	25	33	140	213	95	82.7
BIL_575	1	69	125	93	0	0	0	0	0	0	0	0	0	0	0	0	0	43	228	5.2	94	0.79	23	19	179	204	93	65.9834
BIL_576	0	53	123	87	1	1	0	0	0	0	1	0	0	2	0	0	0	38.4	229	4.1	203	0.47	26	55	174	203	434	61.3754
BIL_577	1	61	126	90	0	0	0	0	0	0	0	0	0	0	0	0	0	38.1	229	4.2	90	0.55	55	64	165	112	33	77.5
BIL_578	1	56	116	75	0	0	0	0	0	0	1	0	1	1	0	0	0	37.2	229	4.2	96	0.27	18	16	125	150	248	78.8622
BIL_579	1	75	125	75	1	0	0	0	0	0	1	0	0	1	0	0	0	38.7	229	4.2	100	0.85	28	35	138	177	209	86.7034
BIL_580	1	62	150	90	1	0	0	0	0	0	1	0	1	1	0	0	0	36	229	4.3	103	0.24	22	12	244	172	79	107.665
BIL_581	1	55	100	70	0	0	0	0	0	0	0	0	0	0	0	0	0	37.1	229	4.3	117	0.35	19	15	233	189	55	92.6
BIL_582	0	54	140	90	1	0	1	1	0	1	0	0	0	0	0	0	0	43.2	229	4.6	106	0.78	14	26	122	164	118	74.1429
BIL_583	1	59	145	79	0	0	0	0	0	0	0	0	0	0	0	0	0	39.8	229	4.6	104	0.42	15	15	176	246	89	60.3
BIL_584	0	55	114	76	0	0	1	1	0	0	2	1	2	1	0	0	0	43.2	229	4.9	100	0.58	23	29	176	232	256	73.8673
BIL_585	1	75	140	70	1	1	0	0	0	0	0	0	0	1	0	0	0	35.7	230	3.4	195	0.35	14	6	217	140	157	27.3904
BIL_586	0	58	120	80	0	0	0	1	0	0	1	0	0	2	0	1	0	48.5	230	3.6	120	0.72	21	23	320	197	112	87
BIL_587	0	65	145	100	1	0	0	1	0	0	3	1	2	3	1	0	0	41.8	230	3.9	92	0.7	16	17	312	204	154	85
BIL_588	1	72	150	90	1	1	0	0	0	0	1	0	1	0	1	1	0	36.2	230	4	182	0.72	35	20	182	180	86	65.4158
BIL_589	1	70	128	67	1	0	0	0	0	0	2	1	2	1	0	0	0	34.7	230	4.2	116	0.26	18	14	113	201	143	129
BIL_590	1	64	125	83	0	0	0	0	1	0	0	0	0	0	0	0	0	39.1	230	4.2	119	0.53	30	28	161	119	103	106.973
BIL_591	0	61	139	88	0	0	0	1	0	0	1	0	0	1	0	0	0	47	230	4.4	110	1.16	21	17	163	204	86	72.3309
BIL_592	1	74	130	90	1	0	1	0	0	1	3	1	2	3	0	0	0	40	230	4.7	108	1.13	18	14	177	252	166	42.5571
BIL_593	1	75	180	75	1	0	0	0	0	0	1	0	1	0	0	0	1	40.7	231	3.9	153	1.13	36	19	143	153	57	51.465
BIL_594	1	61	138	79	1	0	0	0	0	0	0	0	0	0	0	0	0	39.7	231	4.5	97	0.97	31	52	254	196	127	59.9
BIL_595	1	69	121	81	1	0	0	0	0	0	3	1	2	2	1	0	0	36.4	231	4.5	143	0.42	23	19	194	143	117	58.4293
BIL_596	0	56	120	80	0	0	0	0	0	0	0	0	0	0	0	0	0	38.6	231	4.6	186	1.05	21	25	204	216	64	92.7758
BIL_597	0	53	147	89	0	0	0	0	0	0	0	0	0	0	0	0	0	41.3	231	5	103	0.38	37	48	207	272	227	69.6
BIL_598	0	77	130	70	0	0	0	0	1	0	2	1	1	2	0	0	0	39.8	232	2.6	124	0.75	34	26	209	111	88	116.228
BIL_599	1	73	110	80	1	0	0	0	0	0	2	1	2	2	0	0	0	34.1	232	3.8	89	0.25	21	9	189	182	131	54
BIL_600	1	71	130	80	0	1	1	0	0	1	2	1	2	1	1	0	1	42.8	232	3.9	169	0.72	16	16	210	153	90	99
BIL_601	0	70	156	97	0	0	0	0	0	0	0	0	0	0	0	0	0	42.6	232	4.3	189	0.44	20	21	275	189	236	70.3381
BIL_602	1	62	131	87	0	0	1	0	0	0	0	0	0	0	0	0	0	40.1	232	4.5	156	0.78	24	12	198	246	115	67.4
BIL_603	1	62	115	75	0	1	1	0	0	1	1	0	0	1	1	0	1	34.5	232	4.5	272	0.54	17	16	185	246	202	46
BIL_604	1	65	148	83	1	0	0	0	0	0	1	0	0	1	0	0	0	40.4	232	4.6	101	0.67	17	17	155	205	141	76.512
BIL_605	0	76	148	92	0	0	0	0	0	0	3	1	2	3	1	0	0	42.1	232	4.6	121	0.2	28	31	155	202	375	77.2
BIL_606	0	56	132	82	0	0	0	0	0	0	1	0	0	1	0	0	0	47.8	232	4.7	118	0.95	13	20	79	149	123	92.7
BIL_607	1	64	125	75	0	0	1	0	0	0	2	1	1	2	0	0	0	42.3	232	5	105	0.42	25	25	185	226	528	66.9987
BIL_608	1	61	100	60	0	0	1	0	0	1	0	0	0	0	0	0	0	36.5	233	4	135	0.36	18	13	140	236	73	85
BIL_609	0	67	130	90	0	0	0	1	0	0	0	0	0	0	0	0	0	41.8	233	4.1	88	0.47	43	40	194	170	135	89.459
BIL_610	0	60	140	90	1	1	0	1	0	0	1	0	0	2	0	0	0	46.5	233	4.1	163	0.74	22	40	115	161	93	65.6407
BIL_611	0	72	125	80	0	0	0	0	0	0	2	1	2	2	1	0	0	38.7	233	4.5	96	0.76	28	21	195	182	144	69.937
BIL_612	0	68	140	90	1	1	0	1	0	0	0	0	0	0	1	1	1	50	233	4.5	122	0.76	23	11	312	277	540	67
BIL_613	1	70	125	76	1	0	0	0	0	0	0	0	0	0	0	1	0	42.6	233	4.9	121	0.41	16	7	226	199	150	65.9
BIL_614	0	66	145	80	1	0	0	1	0	0	0	0	0	0	0	0	0	39	233	4.4	109	0.5	22	13	176	153	101	89.7325
BIL_615	1	67	120	80	1	1	0	0	0	0	2	1	1	3	0	0	0	35.2	234	3.6	224	0.39	23	16	94	224	193	39.865
BIL_616	1	72	140	90	1	0	0	0	0	0	0	0	0	0	0	0	0	38.5	234	3.7	94	0.7	15	14	159	193	156	74.9398
BIL_617	0	66	160	90	1	0	1	0	0	1	2	1	1	2	0	0	0	40.3	234	3.7	95	0.76	18	13	195	248	194	89.7325
BIL_618	1	66	125	77	1	0	0	1	0	0	0	0	0	0	0	0	1	47.4	234	4.3	209	0.36	24	24	122	209	180	58.9589
BIL_619	1	66	120	76	1	0	1	0	0	0	2	1	2	1	0	0	0	41.8	234	4.3	115	0.32	18	19	183	224	170	76.2752
BIL_620	0	52	146	104	0	0	1	1	0	0	3	1	2	3	1	0	0	49	234	4.3	100	0.54	27	34	156	215	389	107.8
BIL_621	1	69	125	85	1	1	1	0	0	1	1	0	1	1	0	0	0	39.2	234	4.3	126	0.41	25	30	160	227	156	65.9834
BIL_622	1	68	159	97	1	1	0	0	0	0	0	0	0	0	1	0	0	32.9	234	4.4	215	0.68	12	9	145	197	132	75.8144
BIL_623	1	58	125	75	1	0	1	0	0	1	1	0	1	1	0	0	0	36.1	234	4.6	160	0.22	23	18	180	160	145	60.5259
BIL_624	1	58	120	70	0	0	0	0	0	0	0	0	0	0	0	0	0	38.9	234	4.7	98	0.38	18	14	156	191	121	91.3477
BIL_625	1	74	130	70	0	0	0	0	0	0	2	1	1	2	0	0	0	30.6	235	3.7	114	0.46	17	7	159	166	72	37
BIL_626	1	72	170	105	1	0	1	0	0	1	0	0	0	0	0	0	0	40.8	235	3.9	108	0.77	20	11	145	265	92	87.4249
BIL_627	1	51	120	80	0	0	0	0	0	0	0	0	0	0	0	0	0	40.8	235	4	189	0.54	13	16	170	189	138	45.8975
BIL_628	0	59	126	85	0	0	0	1	0	0	0	0	0	0	0	1	0	44.2	235	4.1	214	0.32	17	18	181	214	133	91.7982
BIL_629	1	74	110	75	0	1	1	0	0	1	2	1	2	1	0	0	0	34.9	235	4.1	148	0.84	17	15	250	239	161	65.0529
BIL_630	1	65	120	80	1	0	0	0	0	0	0	0	0	0	0	0	0	35.1	235	4.2	214	0.39	17	10	234	214	59	21.5343
BIL_631	1	70	146	88	1	0	0	0	0	0	1	0	0	1	0	0	0	40.4	235	4.2	132	0.57	52	39	254	191	131	87.9
BIL_632	0	62	130	80	1	0	0	0	0	0	1	0	1	1	0	0	0	43	235	4.5	92	0.61	18	20	182	145	48	72.0925
BIL_633	0	56	125	80	0	0	0	1	0	0	1	0	1	0	0	0	0	43.8	235	4.5	105	0.53	20	21	145	173	206	73.5976
BIL_634	1	63	127	80	1	0	1	1	1	1	0	0	0	0	0	0	0	39.5	235	4.7	96	0.85	41	22	174	174	191	67.2
BIL_635	0	66	130	90	1	1	1	0	0	1	1	0	2	0	0	0	1	44.1	236	3.7	167	0.53	27	32	166	261	286	79.4594
BIL_636	1	58	120	70	0	0	0	0	0	0	0	0	0	0	0	0	0	39	236	4	131	0.38	17	14	249	183	138	74
BIL_637	1	55	110	70	0	0	1	0	0	1	0	0	0	0	0	0	0	37.9	236	4.2	99	0.67	23	19	167	270	172	69.0919
BIL_638	1	65	115	75	0	0	0	0	0	0	2	1	2	1	0	0	0	40.5	236	4.3	93	0.58	36	24	126	205	72	89.2591
BIL_639	1	59	149	88	1	0	1	0	0	1	2	1	2	1	0	0	1	41.4	236	4.4	81	0.49	16	18	219	212	350	78.0312
BIL_640	1	57	110	50	0	0	1	0	0	0	2	1	2	0	0	0	0	41.2	236	4.4	87	0.6	29	28	188	240	179	78.5793
BIL_641	1	67	120	80	0	0	0	0	0	0	2	1	2	1	0	0	0	36.6	236	4.6	101	0.44	14	7	192	151	68	76.0428
BIL_642	1	61	128	81	1	1	1	0	0	1	2	1	1	2	0	0	0	40.1	236	4.6	156	0.5	29	25	125	188	183	90.4
BIL_643	0	75	120	70	1	0	0	0	0	0	0	0	0	0	0	0	0	43.9	237	3.7	207	0.32	53	63	400	207	121	100.164
BIL_644	1	67	150	90	1	0	0	0	0	0	2	1	2	1	0	0	0	37.9	237	4	88	0.79	20	25	176	194	145	76.0428
BIL_645	1	78	143	80	1	0	0	0	0	1	0	0	0	0	0	0	0	29.9	237	4.1	81	0.47	17	15	73	157	60	73.7
BIL_646	0	50	134	77	0	0	0	0	0	0	0	0	0	0	0	0	0	41	237	4.3	111	0.28	20	34	75	195	168	108.7
BIL_647	1	69	145	83	1	0	1	1	0	0	2	1	2	1	1	0	0	41.6	237	4.4	103	0.89	20	24	256	241	76	65.9834
BIL_648	1	59	120	70	1	0	1	0	0	0	1	0	1	0	0	0	0	42.6	237	4.5	101	0.63	20	22	112	267	164	60.3162
BIL_649	1	54	139	85	1	0	0	0	0	0	0	0	0	0	0	0	0	41.6	237	4.7	242	0.34	22	26	358	242	172	79.4466
BIL_650	1	58	110	75	1	0	1	0	0	0	0	0	0	0	0	0	0	41.3	237	4.7	89	0.8	25	40	167	197	181	78.3024
BIL_651	0	59	135	100	1	0	0	0	0	0	0	0	0	0	0	0	0	38.2	238	4.2	96	0.47	19	17	207	169	157	81.2887
BIL_652	1	70	140	105	1	0	1	0	0	0	3	1	3	3	0	0	0	44.1	238	4.3	113	0.72	17	18	197	293	85	87.9263
BIL_653	0	51	130	89	0	0	0	1	0	0	1	0	0	0	0	0	0	43.2	238	4.5	139	0.2	20	23	160	250	234	67.8424
BIL_654	1	69	115	75	1	0	0	0	0	0	1	0	1	1	0	0	0	39	238	4.5	98	0.86	32	31	173	181	134	58.4293
BIL_655	0	55	113	78	0	1	1	0	0	1	0	0	0	0	0	0	0	41.2	238	4.7	128	0.87	31	40	247	184	65	82.4554
BIL_656	1	74	140	90	1	1	0	0	0	0	0	0	0	0	0	0	0	41.6	239	3.9	201	0.75	20	11	153	201	72	51.6055
BIL_657	0	74	140	80	1	0	0	0	0	0	2	1	1	2	1	1	0	41.2	239	4	109	0.3	23	21	112	192	283	29
BIL_658	1	77	146	82	1	0	0	0	0	0	1	0	1	1	0	0	1	33.4	239	4.1	86	0.46	25	15	151	149	58	86.2415
BIL_659	0	77	120	70	1	1	0	0	1	1	2	1	1	2	0	0	0	42.3	239	4.4	126	0.45	17	16	128	126	137	86.968
BIL_660	0	63	136	85	1	0	0	0	0	0	1	0	0	1	0	0	1	46.2	239	4.4	103	0.67	20	33	145	178	105	80.2
BIL_661	1	70	155	85	1	0	0	0	0	0	2	1	1	2	1	0	1	38	239	4.5	210	0.17	18	16	253	210	779	75.3696
BIL_662	1	66	133	78	1	0	1	0	0	1	0	0	0	0	0	0	0	38.5	239	4.5	182	0.81	36	50	187	182	118	52.818
BIL_663	1	76	160	80	1	0	1	0	0	0	2	1	2	1	0	0	0	40.9	240	3.9	84	0.45	15	14	175	277	291	64.7017
BIL_664	1	76	110	63	0	0	0	0	0	0	2	1	2	2	0	0	0	36.2	240	4	91	0.16	25	20	176	161	174	57.2943
BIL_665	1	72	156	70	1	0	1	0	0	0	3	1	3	3	0	0	0	35.9	240	4.1	84	0.43	14	10	130	244	70	104.446
BIL_666	0	58	125	85	1	0	0	0	0	0	1	0	1	1	0	0	0	43.3	240	4.1	105	0.39	28	37	189	182	82	60.2624
BIL_667	1	63	122	64	0	0	0	0	0	0	0	0	0	0	0	0	0	39.5	240	4.4	144	0.4	24	20	235	144	184	76.999
BIL_668	1	60	135	85	1	0	0	0	0	0	0	0	0	0	0	0	0	39.6	240	4.4	97	0.7	23	23	199	199	123	67.8823
BIL_669	0	52	148	102	1	0	0	0	0	0	0	0	0	0	0	0	0	42.1	240	4.6	201	0.81	32	38	144	201	170	107.894
BIL_670	1	68	140	80	0	0	1	0	0	0	1	0	1	1	0	0	1	39.3	240	4.6	119	0.39	16	10	187	250	125	75.8
BIL_671	0	50	119	93	0	0	0	0	0	0	0	0	0	0	0	0	0	41.6	240	4.7	214	0.58	22	28	184	214	148	75.3104
BIL_672	1	65	160	90	1	0	0	0	0	0	1	0	1	1	1	0	0	39.5	241	3.9	111	0.47	24	21	172	162	130	76.512
BIL_673	0	73	114	62	1	0	0	0	0	0	1	0	0	2	0	0	0	39.5	241	4	141	0.91	23	17	184	141	49	100.715
BIL_674	1	66	140	90	1	0	0	0	0	0	1	0	2	0	0	0	0	39.5	241	4.1	87	0.6	22	30	117	166	79	88.9828
BIL_675	0	54	150	100	1	0	0	1	0	0	0	0	0	0	0	0	1	40.9	241	4.2	114	0.88	19	18	229	157	39	82.7631
BIL_676	1	67	130	80	0	0	0	0	0	0	2	1	1	2	0	0	0	36.3	241	4.2	101	0.56	21	13	141	194	84	52.657
BIL_677	1	71	135	75	1	0	1	0	0	1	2	1	1	2	0	0	1	41.4	241	4.2	93	0.37	20	17	241	144	291	52.0408
BIL_678	1	56	117	77	0	0	0	0	0	0	0	0	0	0	0	0	0	42.4	241	4.4	117	0.37	24	20	77	168	174	78.8
BIL_679	0	70	125	80	0	0	0	0	0	0	1	0	0	2	0	0	0	48.7	241	4.4	91	0.55	23	22	157	169	88	88.667
BIL_680	1	53	128	87	1	0	0	0	0	0	2	1	2	2	0	1	0	40	241	4.6	140	1.05	24	15	154	140	38	61.6437
BIL_681	0	64	115	70	1	1	0	0	0	0	1	0	1	0	0	1	0	42.3	241	4.6	101	0.66	23	17	238	197	122	90.2948
BIL_682	0	71	130	90	1	0	0	1	0	0	2	1	2	1	0	0	0	46.2	241	5.1	103	0.84	29	51	235	172	97	88.4121
BIL_683	1	74	160	80	1	0	1	0	0	1	1	0	1	1	0	0	0	36.5	242	3.8	89	0.52	20	27	239	149	113	86.94
BIL_684	1	60	125	85	1	0	1	0	0	1	1	0	1	1	0	0	0	33.9	242	4	88	0.37	19	22	161	228	103	90.7212
BIL_685	1	74	143	90	1	1	0	0	1	0	2	1	1	2	0	0	0	39.9	242	4.1	98	0.67	18	17	165	202	130	86.94
BIL_686	1	76	134	72	1	0	0	0	0	0	3	1	3	3	0	0	0	41.2	242	4.1	91	0.52	21	28	225	148	165	46.4234
BIL_687	0	67	130	90	1	1	1	1	0	1	2	1	1	2	1	0	0	42.2	242	4.2	130	0.19	11	15	166	237	205	49.6147
BIL_688	1	70	137	86	1	0	0	0	1	0	0	0	0	0	0	0	0	40.2	242	4.3	99	0.77	17	16	186	205	41	87.9263
BIL_689	0	59	110	75	0	1	0	0	0	0	0	0	0	0	0	0	0	45.5	242	4.3	205	0.49	16	22	130	179	158	81.2
BIL_690	0	50	130	90	1	0	1	0	0	1	0	0	0	0	0	0	0	45.2	242	4.3	125	0.74	42	36	187	224	189	62.1057
BIL_691	1	50	128	84	0	0	0	0	0	0	0	0	0	0	0	0	0	40.1	242	4.5	228	0.9	29	27	202	228	184	50.5418
BIL_692	1	65	145	95	1	0	1	0	0	0	2	1	2	1	1	0	0	40.7	242	4.6	85	0.63	23	11	223	232	175	76.512
BIL_693	1	62	124	81	0	0	0	0	0	0	0	0	0	0	0	0	1	37.9	242	4.7	93	0.68	21	20	174	172	159	73
BIL_694	1	70	125	80	0	0	1	0	0	0	1	0	0	1	0	0	0	36.1	243	4.1	100	0.64	23	23	166	204	175	87.9263
BIL_695	1	73	140	68	1	0	1	0	0	0	3	1	2	3	0	0	0	35.2	243	4.3	80	0.88	16	7	183	269	154	65.2329
BIL_696	1	59	104	72	0	0	0	0	0	0	2	1	1	2	0	0	0	41.6	243	4.4	281	0.39	37	30	241	281	88	108.755
BIL_697	1	66	125	80	0	0	0	0	0	0	1	0	1	0	0	0	0	37.9	243	4.4	98	0.32	25	17	133	124	124	58.9589
BIL_698	0	65	120	79	1	0	1	1	1	1	1	0	0	1	0	0	0	45.4	243	4.5	91	0.46	19	20	195	130	73	103.1
BIL_699	1	59	110	70	0	0	0	0	0	0	1	0	0	1	0	0	0	39	243	4.5	210	1.6	22	22	154	210	51	78.0312
BIL_700	0	71	147	93	1	0	1	1	0	0	2	1	2	2	0	1	0	39.8	243	4.7	93	0.51	23	28	180	227	411	70.1359
BIL_701	1	54	118	78	0	0	0	0	0	0	0	0	0	0	0	1	0	40.6	243	4.8	199	0.59	22	21	154	199	124	92.6825
BIL_702	0	70	140	90	1	0	0	0	0	0	1	0	0	1	0	1	0	45.5	243	4.8	102	0.48	22	23	211	133	124	63.6184
BIL_703	1	73	175	105	1	0	0	0	0	0	1	0	1	0	0	0	0	38.5	244	3.6	92	1.06	31	21	96	137	198	74.7303
BIL_704	1	61	140	85	1	0	0	0	0	0	0	0	0	0	0	0	0	40.7	244	3.9	96	0.37	18	16	195	215	98	90.4173
BIL_705	1	57	130	87	0	0	0	0	0	0	2	1	1	2	0	1	0	39.1	244	4	195	0.77	20	22	261	195	271	91.6708
BIL_706	0	61	140	90	1	0	1	0	0	1	1	0	1	0	0	1	0	41.6	244	4.1	101	0.75	25	27	125	226	152	72.3309
BIL_707	1	56	141	92	0	0	0	0	0	0	0	0	0	0	0	0	1	35.9	244	4.2	129	0.31	17	39	128	226	73	78.8
BIL_708	1	71	125	80	1	0	0	0	0	0	2	1	1	2	0	0	0	39.6	244	4.4	100	0.55	27	29	106	213	145	65.6018
BIL_709	1	57	139	77	0	0	0	0	0	0	0	0	0	0	0	1	1	38.9	244	4.4	123	0.63	33	32	188	194	200	91.6
BIL_710	0	66	120	78	0	0	0	0	0	0	0	0	0	0	0	0	0	42.5	244	4.6	90	0.71	19	12	232	140	43	71.1
BIL_711	0	68	130	80	0	0	0	0	0	0	0	0	0	0	0	0	0	33.6	245	4	120	0.52	19	11	108	134	160	78.9794
BIL_712	1	69	91	64	0	0	1	0	0	1	1	0	0	1	0	0	0	39.7	245	4.5	115	0.49	28	29	165	124	97	65.9
BIL_713	1	74	110	70	1	1	0	0	0	0	2	1	1	2	1	1	1	36.5	245	4.5	157	0.23	21	13	238	150	150	29.2333
BIL_714	1	60	121	70	0	0	0	0	0	0	0	0	0	0	0	0	0	38.9	245	4.6	97	0.58	19	12	191	225	111	60.1107
BIL_715	1	70	139	78	1	1	0	0	0	0	2	1	1	2	1	0	0	38.4	245	4.7	163	0.33	21	24	387	208	449	52.1909
BIL_716	1	64	140	80	1	0	0	0	0	0	2	1	2	2	0	0	0	40.5	245	4.8	69	1.28	19	13	185	197	129	59.3284
BIL_717	1	67	135	80	0	0	0	0	0	0	1	0	0	1	0	0	0	39.7	246	4.3	121	0.63	24	23	226	186	92	52.657
BIL_718	1	59	102	69	0	0	0	0	0	0	0	0	0	0	0	0	0	37.9	246	4.4	108	0.22	33	32	173	209	474	60.3
BIL_719	0	64	108	57	1	0	0	0	0	0	1	0	2	0	0	0	0	39.6	246	4.7	177	1.01	20	18	131	177	113	79.9574
BIL_720	1	62	160	80	1	0	1	0	0	1	0	0	0	0	0	0	0	38.4	246	4.7	119	0.38	16	20	123	154	68	90.1194
BIL_721	1	59	104	65	0	0	1	0	0	0	1	0	2	0	0	0	0	40.7	246	4.9	87	0.64	24	21	140	237	72	60.3162
BIL_722	1	60	160	100	1	1	0	0	0	0	1	0	1	1	0	1	0	31.2	247	3.6	116	0.38	14	14	173	141	122	18.3203
BIL_723	1	50	119	69	0	0	0	0	0	0	0	0	0	0	0	0	0	40.1	247	4.1	98	0.31	27	21	133	158	87	80.6
BIL_724	0	73	135	65	1	0	0	1	0	0	2	1	1	2	1	0	0	38.4	247	4.2	106	0.87	22	14	188	207	203	69.7415
BIL_725	1	60	132	85	0	0	0	0	0	0	0	0	0	0	0	0	0	40.7	247	4.3	263	1.23	18	25	153	263	271	67.8823
BIL_726	1	60	120	80	1	1	1	0	0	1	1	0	1	1	0	0	0	43.8	247	4.5	150	0.29	22	20	194	239	465	53.8499
BIL_727	0	52	123	59	0	0	0	1	0	1	1	0	0	2	1	0	0	47.2	247	4.7	94	0.51	16	13	176	188	121	67.5755
BIL_728	1	71	129	87	1	0	0	1	0	0	2	1	2	2	0	0	0	40.5	247	4.7	193	0.4	30	29	179	193	123	75.1529
BIL_729	0	50	140	90	1	0	0	0	0	0	3	1	2	3	1	0	0	43.3	247	4.8	86	0.53	25	35	124	212	70	84.0663
BIL_730	1	66	120	80	0	0	1	1	0	1	1	0	0	1	0	0	0	36.6	248	4.2	90	0.52	37	27	163	211	357	88.9828
BIL_731	1	59	120	60	1	0	1	0	1	1	1	0	0	2	0	0	0	39.2	248	4.3	97	0.59	24	31	264	247	112	78.0312
BIL_732	1	54	130	60	0	0	0	0	0	0	0	0	0	0	0	0	1	37.6	248	4.5	125	0.47	19	20	162	224	65	79.4
BIL_733	1	50	110	73	1	0	1	0	0	1	1	0	1	0	0	1	0	38.8	248	4.6	81	0.55	17	14	145	241	183	80.6975
BIL_734	1	70	150	80	1	0	1	0	0	1	1	0	1	0	0	0	0	41.8	248	4.6	108	0.38	16	17	224	233	96	75.3696
BIL_735	0	58	139	84	1	0	0	1	0	0	1	0	1	0	0	0	0	41.5	248	4.9	94	0.65	19	25	153	208	263	73.0752
BIL_736	1	70	120	80	0	1	0	0	0	0	2	1	1	2	0	0	0	44.2	249	3.9	146	0.39	14	21	281	209	237	58.2589
BIL_737	0	63	110	60	0	0	0	1	0	0	0	0	0	0	0	0	0	45.4	249	4	113	0.89	19	14	120	183	150	90.5839
BIL_738	1	56	130	90	0	1	1	0	0	0	1	0	1	1	0	0	0	33	249	4	106	0.76	20	19	184	214	73	68.8397
BIL_739	0	58	130	84	0	1	0	1	0	0	0	0	0	0	0	0	0	43.5	249	4.4	262	0.88	22	28	216	167	134	92.1173
BIL_740	0	66	135	75	1	0	0	0	0	0	0	0	0	0	1	1	0	42.2	249	4.4	114	0.84	18	18	181	205	199	79.4594
BIL_741	1	73	150	89	1	0	1	0	0	1	2	1	2	2	0	0	0	41.4	249	4.4	120	0.53	16	13	162	195	245	65.2329
BIL_742	1	54	120	80	0	0	0	0	0	0	0	0	0	0	0	0	1	39.6	249	4.4	300	0.45	18	17	226	300	137	61.4103
BIL_743	0	69	135	84	0	0	0	0	1	0	1	0	0	1	1	0	0	42.3	249	4.5	111	0.36	25	18	185	185	43	78.7457
BIL_744	0	52	140	70	1	1	1	1	0	0	0	0	0	0	0	0	0	44	249	4.5	184	0.83	30	43	179	224	118	107.894
BIL_745	0	67	156	100	1	0	0	0	0	0	1	0	1	0	0	0	0	43.4	249	4.8	102	0.58	27	47	174	186	194	70.9664
BIL_746	1	59	130	90	0	0	1	0	0	1	1	0	1	1	0	0	1	38.5	249	4.8	88	0.4	22	23	193	243	124	60.3162
BIL_747	0	76	130	70	0	1	0	1	0	0	3	1	3	3	0	0	0	42.7	249	4.8	131	0.87	27	28	216	175	144	77.2161
BIL_748	1	76	130	70	1	0	0	0	0	0	3	1	3	3	0	1	0	33.3	250	2.2	105	0.95	31	40	418	131	101	61
BIL_749	1	66	130	70	0	0	1	0	0	1	0	0	0	0	0	0	0	38.7	250	3.8	93	0.59	20	21	179	184	301	76.2752
BIL_750	1	59	150	100	1	0	1	0	0	0	0	0	0	0	0	0	0	41.6	250	4.2	126	0.82	21	19	164	260	64	91.0313
BIL_751	1	54	130	90	1	0	0	1	0	0	0	0	0	0	0	1	0	35.6	250	4.2	102	0.71	17	15	163	162	92	166
BIL_752	1	57	105	65	0	1	1	0	0	1	0	0	0	0	0	0	0	38	250	4.3	89	1.01	17	15	232	176	196	68.5928
BIL_753	0	58	180	100	0	0	0	0	0	0	1	0	1	1	0	0	0	45.1	250	4.5	202	0.8	23	22	132	202	99	73.0752
BIL_754	1	53	147	86	0	0	1	0	0	0	0	0	0	0	0	0	0	39.9	250	4.7	99	0.38	16	17	183	262	147	69.6
BIL_755	1	50	125	80	1	0	0	0	0	0	0	0	0	0	0	0	0	40.8	250	4.8	101	0.44	18	15	130	176	60	62.3772
BIL_756	1	68	128	73	1	0	1	0	0	1	2	1	2	2	0	0	0	39.8	250	5	105	0.62	27	39	137	134	84	75.8
BIL_757	1	69	130	80	0	1	0	0	0	0	1	0	0	1	1	0	0	30.3	251	3.6	268	0.38	16	20	142	169	95	32
BIL_758	0	75	89	48	0	0	0	1	0	0	3	1	3	3	0	1	0	32.8	251	3.7	90	0.47	22	14	248	149	66	77.424
BIL_759	1	51	102	65	1	0	1	0	0	1	1	0	2	0	0	0	0	32.4	251	4	96	0.44	25	19	109	198	121	80.3738
BIL_760	1	79	134	73	0	0	0	0	0	0	2	1	0	3	0	0	0	38.6	251	4.1	109	0.57	13	11	164	179	86	64.1952
BIL_761	1	74	140	90	1	0	0	0	0	0	1	0	1	1	0	0	1	38.2	251	4.2	95	0.62	14	18	129	156	140	65.0529
BIL_762	1	77	133	87	1	0	1	0	0	1	3	1	3	3	1	0	1	46.1	251	4.6	99	0.59	26	22	241	194	127	86.2
BIL_763	0	67	120	80	0	0	1	0	0	1	1	0	0	2	0	0	1	44.3	251	4.6	101	0.7	37	58	165	289	255	64.1866
BIL_764	1	56	97	61	0	0	0	0	0	0	0	0	0	0	0	0	0	47.8	251	4.9	173	0.76	29	17	212	173	185	78.8622
BIL_765	1	76	100	60	1	0	0	0	0	0	2	1	3	3	0	0	0	34.5	252	4	107	0.26	37	15	171	195	114	74.1218
BIL_766	1	62	113	75	0	0	0	0	0	0	2	1	2	2	0	0	0	38.3	252	4.1	98	0.58	25	25	237	208	295	67.4319
BIL_767	0	55	132	87	0	0	0	1	0	0	0	0	0	0	0	0	0	44.3	252	4.4	173	0.29	23	18	187	173	744	82.4554
BIL_768	1	70	125	85	1	1	1	0	0	0	1	0	0	2	1	0	0	38	252	4.6	136	0.46	28	25	204	272	138	47.2049
BIL_769	1	54	136	92	0	0	0	0	0	0	0	0	0	0	0	0	0	39.6	252	4.9	110	0.55	23	29	296	194	130	79.4
BIL_770	0	64	140	100	1	0	1	1	0	1	0	0	0	0	0	0	0	42.5	253	3.4	95	0.39	49	34	138	147	121	79.9574
BIL_771	0	66	126	82	1	0	0	1	0	0	1	0	0	1	0	0	0	41.8	253	3.8	119	0.47	20	18	125	138	73	49.7664
BIL_772	1	62	135	80	1	0	0	1	0	0	0	0	0	0	0	0	0	40.4	253	3.9	98	0.46	23	23	255	150	155	77.2495
BIL_773	1	74	140	80	0	0	0	0	0	0	2	1	2	1	0	1	0	37.7	253	4	124	0.55	15	5	134	186	48	82
BIL_774	1	75	130	55	1	0	1	0	0	0	1	0	1	1	0	0	0	35.9	253	4.2	105	0.69	19	25	128	204	103	57.4486
BIL_775	1	63	150	85	1	0	1	0	0	1	0	0	0	0	0	0	0	42.2	253	4.2	91	0.57	42	37	452	229	67	76.999
BIL_776	1	69	130	70	1	1	1	0	0	1	3	1	2	1	0	0	0	40.2	253	4.3	149	0.43	20	22	178	183	208	58.4
BIL_777	0	54	164	121	0	0	0	0	0	0	0	0	0	0	0	0	0	46.2	253	4.4	122	0.61	16	21	91	128	186	107
BIL_778	0	58	130	80	1	1	0	0	0	0	0	0	0	0	0	0	0	47	253	4.5	79	0.69	15	18	144	143	101	73.0752
BIL_779	0	54	100	90	1	0	1	1	0	1	1	0	0	2	1	0	0	44.8	253	4.6	87	0.36	30	54	164	137	241	61.1429
BIL_780	0	63	140	80	1	0	0	0	0	0	0	0	0	0	0	0	0	43.3	254	4	106	0.39	70	66	211	138	187	85
BIL_781	1	56	124	78	1	1	1	0	1	0	0	0	0	0	0	0	0	35.4	254	4.3	113	0.28	21	19	183	136	88	60.9
BIL_782	1	67	130	80	0	1	0	0	0	0	1	0	0	2	0	0	0	35.1	254	4.3	88	0.31	20	18	296	189	76	76.0428
BIL_783	1	70	125	60	0	0	0	0	0	0	2	1	2	1	0	0	0	39	254	4.6	95	0.49	29	17	139	198	144	65.7909
BIL_784	0	57	250	120	1	1	1	1	0	1	2	1	1	2	1	0	1	43.9	254	4.6	146	0.88	112	67	194	222	84	81.8597
BIL_785	0	60	118	76	0	0	1	1	0	1	2	1	2	1	0	0	0	46.3	254	4.7	102	0.28	25	39	140	191	291	72.574
BIL_786	1	71	160	100	1	0	0	0	0	0	2	1	2	2	1	0	1	35.9	254	4.9	93	0.39	11	15	106	202	153	49
BIL_787	1	53	135	80	0	0	0	0	0	0	1	0	1	0	0	0	0	39.3	254	5	81	0.36	22	11	210	212	84	79.7486
BIL_788	1	54	100	70	0	0	0	0	0	0	0	0	0	0	0	0	0	41.9	255	3.9	125	1.08	36	57	135	170	85	92.6825
BIL_789	0	60	125	79	0	0	0	0	0	0	0	0	0	0	0	0	0	47	255	4.5	81	0.85	25	28	150	212	89	72.574
BIL_790	1	72	120	80	0	0	0	0	0	0	2	1	1	2	0	0	0	35.8	256	3.4	110	0.46	12	9	132	186	97	82
BIL_791	1	57	135	90	0	0	1	0	0	1	0	0	0	0	0	0	0	41.1	256	4.6	193	0.33	15	24	238	193	281	91.6708
BIL_792	1	69	131	78	0	0	0	0	0	0	1	0	1	0	0	1	0	41.1	256	4.7	234	0.56	22	20	356	234	326	65.9834
BIL_793	1	60	156	95	0	0	1	0	0	1	0	0	0	0	0	0	0	41.9	256	5.2	251	0.67	22	37	415	251	285	90.7212
BIL_794	1	77	125	90	1	0	0	0	0	0	2	1	2	2	0	0	1	34.2	257	4.2	86	1.05	13	25	200	194	217	73.9253
BIL_795	1	65	135	75	0	0	0	0	0	0	1	0	1	1	0	0	0	40.3	257	4.4	114	0.34	19	22	158	93	60	89.2591
BIL_796	1	58	110	65	0	0	0	1	0	0	0	0	0	0	0	0	0	38	257	4.5	96	0.34	24	18	206	169	68	68.351
BIL_797	1	75	140	80	1	0	0	0	1	0	3	1	3	2	1	1	0	35.7	257	4.7	220	0.98	13	16	169	151	134	64.8
BIL_798	1	50	108	74	1	1	1	0	1	1	0	0	0	0	0	0	0	41.5	257	4.8	149	0.4	42	58	202	136	213	80.6
BIL_799	1	67	130	85	0	0	0	0	0	0	0	0	0	0	0	0	0	41.2	258	3.7	96	0.89	18	20	114	213	103	76.0428
BIL_800	0	72	130	69	1	1	1	0	0	1	1	0	0	2	0	0	0	34.7	258	3.8	136	0.83	25	13	48	162	104	140.7
BIL_801	1	68	125	70	1	1	1	0	0	0	1	0	1	1	1	0	0	38	258	4.1	165	0.37	21	20	198	239	252	75.8144
BIL_802	1	75	130	80	0	0	1	0	0	1	1	0	0	1	0	0	0	45.4	258	4.4	118	0.5	26	25	128	245	110	74.3213
BIL_803	0	58	140	84	1	0	1	0	0	0	0	0	0	0	0	1	0	43.2	258	4.6	89	0.57	19	18	200	242	129	73.0752
BIL_804	1	50	122	91	0	0	0	0	0	0	0	0	0	0	0	0	0	38.2	258	4.7	152	0.36	20	18	141	171	249	94.1
BIL_805	1	69	116	74	1	0	0	0	0	0	0	0	0	0	0	0	0	39.8	258	4.8	92	0.5	25	28	174	190	69	75.8
BIL_806	0	71	152	84	1	1	0	0	1	0	0	0	0	0	1	1	1	35.2	258	4.9	128	0.35	24	42	134	128	347	88.4121
BIL_807	0	66	133	88	0	0	0	1	0	0	1	0	0	1	1	1	1	41.3	259	4.2	211	0.24	19	13	219	211	124	71.1833
BIL_808	1	62	140	80	1	0	0	0	0	0	0	0	0	0	0	0	0	44.8	259	4.2	91	0.47	17	18	146	215	120	67.4319
BIL_809	1	56	140	80	1	0	1	0	0	1	0	0	0	0	0	0	0	39	259	4.2	107	1.13	14	19	246	159	253	109.913
BIL_810	1	63	150	90	1	0	1	0	0	0	0	0	0	0	0	0	0	37.9	259	4.3	106	0.2	21	22	207	278	151	132.446
BIL_811	0	54	136	89	0	0	0	0	0	0	0	0	0	0	0	0	0	44.2	259	4.4	159	0.81	20	18	130	225	243	82.7
BIL_812	1	59	117	69	0	0	0	0	0	0	0	0	0	0	0	0	0	40.9	259	4.6	205	0.74	26	21	184	205	44	91.0313
BIL_813	0	59	130	80	1	0	0	0	0	0	1	0	1	1	0	0	0	43.9	259	4.6	98	1.06	22	16	240	175	66	65.865
BIL_814	1	58	117	81	1	0	0	0	0	0	0	0	0	0	0	0	0	41.7	259	4.8	125	0.4	19	31	223	172	475	68.351
BIL_815	0	53	180	100	1	0	0	1	0	0	1	0	1	1	0	1	0	39	260	3.6	107	0.21	27	52	143	165	198	83.0778
BIL_816	1	75	180	60	1	1	1	0	0	1	1	0	0	1	0	1	0	38.1	260	3.9	156	0.51	31	36	116	190	113	33.3983
BIL_817	1	59	134	92	1	0	1	0	0	0	0	0	0	0	0	1	0	41	260	4.4	119	1.09	23	27	118	227	175	68.1143
BIL_818	0	54	115	88	1	0	0	0	0	0	1	0	0	1	0	0	0	43.1	260	4.6	182	0.6	15	15	223	182	97	67.0597
BIL_819	1	56	120	65	0	0	1	0	0	1	1	0	1	0	0	0	0	40.9	261	3.9	100	0.46	13	20	250	234	160	92.0008
BIL_820	1	61	120	80	1	1	1	0	0	1	2	1	1	2	0	1	0	42.4	261	4	207	0.7	38	42	237	188	293	59.9094
BIL_821	1	69	130	95	0	1	1	1	0	1	2	1	3	1	1	0	0	42.2	261	4.4	127	0.78	17	16	205	208	153	88.1835
BIL_822	1	62	134	90	1	0	1	0	0	0	0	0	0	0	0	0	0	40.8	261	4.4	107	0.21	23	24	221	136	95	63
BIL_823	0	66	115	71	0	0	1	0	0	1	1	0	0	1	0	0	0	44.1	261	4.5	105	0.62	27	49	216	224	160	64.3829
BIL_824	1	60	135	80	0	0	0	0	0	0	2	1	2	1	0	0	0	30.2	261	4.7	91	0.45	19	6	182	187	157	90.7212
BIL_825	1	61	135	90	0	0	1	0	0	1	1	0	0	1	0	0	0	43.6	261	5	97	0.57	19	21	129	189	118	77.5049
BIL_826	0	76	110	70	1	1	0	0	0	0	1	0	1	1	0	0	0	41.9	262	4	154	0.64	23	21	177	217	104	69.1736
BIL_827	1	73	130	75	0	0	1	1	0	1	2	1	1	2	0	0	0	39	262	4	120	0.94	13	15	132	221	136	57.7647
BIL_828	1	58	106	64	0	0	0	0	0	0	0	0	0	0	0	0	0	35.4	262	4	98	0.71	19	24	152	202	77	78.3
BIL_829	1	71	115	80	0	0	1	0	0	1	3	1	3	2	0	0	0	42.6	262	4.2	105	0.53	18	12	132	256	139	47.0691
BIL_830	0	59	115	80	1	0	1	0	0	1	0	0	0	0	0	0	0	39.9	262	4.6	93	0.76	18	26	160	236	107	91.7982
BIL_831	0	50	130	80	0	0	1	1	0	0	0	0	0	0	0	0	0	39.9	262	4.8	121	0.55	26	23	200	166	283	84.1
BIL_832	1	69	102	70	0	0	1	0	0	0	0	0	0	0	0	0	0	33.6	263	3.7	96	0.46	15	11	160	226	140	65.9834
BIL_833	1	72	122	75	1	0	0	0	0	0	2	1	2	1	0	0	1	40.3	263	4.2	193	0.53	12	11	225	193	221	65.4158
BIL_834	1	70	125	80	1	1	0	0	0	0	2	1	1	2	0	0	0	34.8	263	4.4	87	0.49	21	16	151	187	77	52.1909
BIL_835	0	67	131	83	0	0	0	1	0	0	2	1	2	1	1	0	0	41.9	263	4.5	98	0.7	23	22	239	251	184	84
BIL_836	0	61	135	95	1	0	1	1	0	0	0	0	0	0	0	1	0	39.3	263	4.8	167	0.45	18	16	199	167	461	72.3309
BIL_837	1	61	118	69	1	0	0	0	0	0	1	0	0	1	0	0	0	39.3	264	4	150	0.37	34	41	113	150	108	90.4173
BIL_838	0	59	133	78	0	0	1	0	0	0	0	0	0	0	0	0	0	43.7	264	4.6	108	0.45	18	20	145	236	171	81.2
BIL_839	0	53	120	80	0	0	1	0	0	0	0	0	0	0	0	0	0	43.4	264	4.7	178	0.7	21	23	143	178	164	74.4248
BIL_840	1	61	144	84	1	0	0	0	0	0	2	1	1	2	0	1	0	41	264	4.8	98	0.37	47	43	398	192	188	77.5
BIL_841	0	66	160	90	1	1	1	1	0	0	1	0	0	1	0	0	0	23.3	265	2.4	379	0.11	18	23	150	379	222	21.5335
BIL_842	1	66	140	90	1	0	0	0	0	0	2	1	2	1	0	0	0	36.5	265	3.9	95	0.37	43	56	148	168	126	76.2752
BIL_843	1	74	160	90	1	0	0	0	0	0	1	0	0	2	1	1	1	36.9	265	4	214	0.28	25	13	242	214	121	74.5241
BIL_844	1	51	130	90	0	0	1	0	0	1	0	0	0	0	0	0	0	44.7	265	4.3	79	0.86	21	27	290	226	78	112.019
BIL_845	0	54	130	80	0	0	0	0	0	0	0	0	0	0	0	0	0	41.1	265	4.4	92	0.92	25	20	149	190	70	82.7631
BIL_846	1	65	160	85	1	0	0	0	0	0	1	0	1	0	0	0	0	38.1	265	4.5	97	0.58	22	17	230	206	131	106.637
BIL_847	1	51	130	90	1	0	0	0	0	0	1	0	0	1	0	0	0	39.9	266	3.9	104	0.31	14	12	191	175	118	88
BIL_848	0	50	170	110	1	0	1	1	0	1	0	0	0	0	0	0	0	45.1	266	4.1	105	0.63	26	44	184	224	95	68.1156
BIL_849	1	68	149	94	0	0	0	0	0	0	2	1	2	2	0	0	0	44.3	266	4.3	198	0.6	33	38	171	198	67	66.1792
BIL_850	1	54	110	69	0	0	0	0	0	0	1	0	2	0	0	0	0	37.9	266	4.3	91	0.6	27	29	260	172	105	79.4
BIL_851	0	63	143	100	0	0	0	1	0	0	0	0	0	0	0	1	0	43.5	266	4.4	103	0.61	29	30	122	154	63	103.7
BIL_852	1	70	125	70	1	0	0	0	0	0	1	0	2	0	0	0	0	35.1	266	4.6	79	0.49	36	34	166	217	169	58.2589
BIL_853	1	55	135	73	0	0	0	0	0	1	0	0	0	0	0	0	1	39.7	266	4.6	93	0.43	20	15	167	140	87	61.1
BIL_854	1	58	120	70	0	0	1	0	0	0	1	0	0	2	0	0	0	37.3	266	4.7	86	1.12	31	24	166	293	78	78.3024
BIL_855	0	57	142	72	1	0	1	1	0	1	0	0	0	0	0	0	0	49.9	266	4.7	118	1.04	29	28	209	198	231	60.4755
BIL_856	0	63	145	71	1	0	1	1	0	1	0	0	0	0	0	0	0	44.5	266	4.7	112	0.62	59	46	139	202	227	64.9938
BIL_857	1	64	120	69	1	0	0	0	0	0	1	0	1	1	1	0	0	39.2	267	4.1	96	0.39	16	14	202	167	157	89.5
BIL_858	1	57	130	80	0	0	0	0	0	0	0	0	0	0	0	0	0	40.1	267	4.2	112	0.58	15	18	133	192	87	68.5928
BIL_859	0	56	107	73	1	1	0	1	0	0	1	0	1	0	0	1	1	41.2	267	4.4	171	0.65	14	13	166	186	85	82.1
BIL_860	1	77	125	60	0	0	0	1	0	0	2	1	2	2	0	0	0	38.3	267	4.5	88	1.32	25	13	161	208	99	57.1425
BIL_861	1	59	120	80	0	0	0	0	0	0	2	1	1	2	0	0	0	38.5	267	4.5	110	0.46	14	13	187	159	72	60.3162
BIL_862	0	55	105	75	0	0	0	1	0	0	1	0	2	0	0	0	0	42.5	268	3.9	114	0.51	24	24	179	173	77	93.1158
BIL_863	0	65	130	90	1	1	0	1	0	0	0	0	0	0	0	0	0	39.6	268	4	135	0.44	21	13	115	166	178	120.295
BIL_864	1	79	110	70	1	1	1	0	0	1	2	1	1	2	0	0	0	34.6	268	4.1	176	0.42	20	15	191	203	599	46.0599
BIL_865	1	64	130	90	1	0	0	0	0	0	0	0	0	0	0	0	0	40.5	269	4	92	0.5	43	43	233	174	147	89.5404
BIL_866	1	59	100	70	0	0	0	0	0	0	0	0	0	0	0	0	0	36.6	269	4.1	103	0.51	19	16	114	183	160	78.0312
BIL_867	1	63	115	60	0	0	0	0	0	0	1	0	0	2	0	0	0	43.4	269	4.1	91	0.45	24	22	163	211	144	67.2132
BIL_868	1	77	145	77	0	1	0	0	0	0	1	0	1	1	0	0	0	32.6	269	4.6	165	0.35	73	57	271	136	80	73
BIL_869	1	74	124	74	1	1	1	0	1	0	2	1	1	2	0	0	0	39.6	269	4.6	154	0.46	31	35	110	241	181	46.6754
BIL_870	0	57	128	89	0	0	1	0	0	1	0	0	0	0	0	1	0	44.7	269	4.8	109	0.36	19	23	175	190	111	81.8
BIL_871	1	62	120	80	0	0	1	1	0	1	1	0	0	1	0	0	0	49.3	269	4.4	104	0.65	23	28	157	156	85	90.1194
BIL_872	1	61	138	98	0	0	0	0	0	0	0	0	0	0	0	0	0	40.3	270	4.5	92	0.45	25	31	194	200	187	90.4
BIL_873	1	54	145	90	1	1	1	0	0	1	0	0	0	0	0	0	0	39	270	4.6	149	0.53	20	29	175	222	229	61.4103
BIL_874	1	62	115	70	1	0	0	0	0	0	1	0	0	2	0	0	0	41.1	270	4.7	103	0.87	21	16	196	218	140	77.2495
BIL_875	1	73	131	86	0	0	0	0	0	0	1	0	0	2	0	0	0	36.6	270	6.8	94	0.47	25	20	154	228	142	57.7
BIL_876	1	77	200	90	1	0	0	0	0	0	2	1	2	1	0	0	0	36.4	271	4	94	0.46	20	12	323	179	72	64.5303
BIL_877	1	60	160	100	1	0	1	0	0	0	2	1	2	2	1	0	1	38.9	271	4	95	0.77	18	17	235	281	83	60.1107
BIL_878	1	64	140	90	1	1	1	0	0	1	1	0	0	2	0	0	0	40.2	271	4.1	130	0.67	23	18	190	158	314	59.3284
BIL_879	1	70	150	75	1	0	0	0	0	0	1	0	2	0	0	0	0	34.6	271	4.1	98	0.68	20	24	154	182	192	75.3696
BIL_880	1	61	115	65	1	0	1	1	0	0	0	0	0	0	0	0	0	48.8	271	4.5	113	0.52	13	17	252	268	201	48.5422
BIL_881	0	60	110	70	1	0	0	1	0	0	2	1	2	1	1	0	0	49.7	272	4.2	89	0.68	38	42	369	156	209	65.6407
BIL_882	1	65	145	90	1	0	1	0	0	0	1	0	1	1	0	0	0	35.2	272	4.5	95	0.75	18	23	152	151	239	66.7882
BIL_883	1	65	135	76	1	0	1	0	0	1	0	0	0	0	0	0	0	39.6	272	4.8	109	0.66	21	14	210	188	209	76.5
BIL_884	1	73	130	100	1	1	1	0	0	1	2	1	2	2	1	1	1	37.9	273	3.4	137	0.28	14	11	144	218	117	51.7482
BIL_885	1	53	130	80	1	0	1	0	0	0	0	0	0	0	0	0	0	39.3	273	3.9	147	0.31	23	14	202	177	59	75
BIL_886	1	67	82	50	0	0	1	0	0	0	1	0	1	1	0	0	0	43.7	273	4.4	88	0.28	21	19	144	217	109	105.9
BIL_887	1	70	117	70	0	0	0	0	1	1	1	0	1	1	0	0	0	34.8	273	4.5	95	0.4	18	14	165	139	147	87.9
BIL_888	0	60	134	76	1	0	0	1	0	0	1	0	0	1	1	0	0	47.3	273	4.7	98	0.75	21	29	233	190	112	65.6
BIL_889	1	71	130	70	0	0	1	0	0	1	2	1	2	1	0	0	0	38.5	274	3.9	109	0.26	21	17	133	246	416	75.1529
BIL_890	1	70	120	75	0	0	1	0	0	1	1	0	1	1	0	0	0	41.9	274	4.3	89	0.84	15	15	137	252	128	75.3696
BIL_891	0	54	145	100	1	0	0	0	0	0	0	0	0	0	0	0	1	39.4	274	4.4	88	0.53	17	12	144	149	180	74.1429
BIL_892	1	60	130	80	0	0	0	0	0	0	2	1	3	0	0	0	0	40.3	274	4.5	104	0.39	22	14	250	191	83	67.8823
BIL_893	1	78	150	90	0	0	0	0	0	0	2	1	1	2	0	0	0	40.7	274	4.5	150	0.57	19	19	128	187	78	69
BIL_894	0	68	120	60	1	0	0	0	1	0	0	0	0	0	0	0	0	38.2	274	4.6	100	1.06	20	21	130	181	98	102.176
BIL_895	1	52	128	96	0	0	0	0	0	0	0	0	0	0	0	0	0	37.9	275	4	92	0.33	24	24	159	224	125	70.1
BIL_896	1	59	118	78	0	0	0	0	0	0	1	0	1	0	0	0	0	44	275	4.5	257	0.38	13	16	102	257	118	78.0312
BIL_897	1	51	110	74	1	0	0	0	0	0	0	0	0	0	0	0	0	41	275	4.6	185	0.36	23	23	249	185	233	93.7642
BIL_898	1	51	140	80	1	0	1	0	0	1	0	0	0	0	1	0	0	45	276	3.6	192	0.47	22	18	178	125	35	76
BIL_899	1	52	95	68	0	0	0	0	0	0	0	0	0	0	0	0	0	39.5	276	4.3	174	0.53	19	18	173	174	94	80.0576
BIL_900	0	79	130	70	1	0	0	1	0	0	3	1	2	3	1	0	0	42.5	276	4.3	104	0.55	21	24	586	205	99	56.5984
BIL_901	1	74	145	75	1	1	1	0	0	1	1	0	2	0	0	0	0	34.6	276	4.9	229	0.5	22	29	242	130	94	57.6053
BIL_902	1	72	130	75	0	0	1	0	0	0	1	0	2	0	0	0	0	37.9	277	4.2	89	0.72	20	18	188	220	148	87.4249
BIL_903	1	58	125	85	1	0	0	0	0	0	2	1	2	1	0	0	0	40	277	4.3	89	0.54	18	16	162	167	80	68.351
BIL_904	1	50	110	70	0	0	0	0	0	0	0	0	0	0	0	0	0	44	277	4.6	97	0.41	23	28	216	222	165	94.1419
BIL_905	0	74	127	77	1	0	0	0	1	0	1	0	0	2	0	0	0	42.5	277	4.7	114	0.46	21	12	161	163	153	62.9048
BIL_906	1	56	140	90	0	0	0	0	0	0	0	0	0	0	0	0	0	39.2	278	4.2	80	0.64	19	16	215	169	66	49.3923
BIL_907	1	60	155	95	1	1	1	0	0	1	1	0	1	1	0	0	0	40.8	278	4.5	138	0.61	18	18	318	228	227	108.384
BIL_908	1	66	140	75	1	0	0	0	0	0	2	1	2	2	1	0	0	39.6	278	4.6	119	0.7	16	16	228	181	67	66.5815
BIL_909	0	68	150	80	1	0	0	1	0	0	0	0	0	0	0	0	1	41.7	279	4.1	87	0.49	17	18	170	180	96	78.9794
BIL_910	1	63	140	90	1	0	0	0	0	0	2	1	2	1	0	0	0	38.9	279	4.3	93	0.43	20	15	278	179	204	107.316
BIL_911	1	76	107	72	0	0	0	0	0	0	3	1	3	3	0	1	0	41.7	279	4.6	171	0.32	34	45	80	171	125	57.2943
BIL_912	1	58	120	80	0	0	0	0	0	0	0	0	0	0	0	0	0	43.2	279	4.7	94	0.49	39	49	250	270	404	78.3024
BIL_913	1	66	145	75	1	0	1	0	0	1	0	0	0	0	0	0	0	39.8	280	3.6	102	0.48	12	11	216	220	317	88.9828
BIL_914	1	76	130	90	1	1	0	0	0	0	3	1	3	3	1	0	0	40.8	280	4	128	0.7	22	12	196	158	65	74.1218
BIL_915	1	65	140	70	1	0	1	0	0	0	0	0	0	0	0	0	0	36.3	280	4.2	97	0.52	19	7	228	228	235	76.512
BIL_916	1	66	120	80	0	0	1	1	0	0	1	0	2	0	0	0	0	34.2	280	4.6	98	0.31	28	26	100	271	368	58.9589
BIL_917	1	50	135	85	1	1	1	0	0	1	0	0	0	0	0	0	0	42.6	280	4.9	108	0.87	27	43	150	211	232	80.6975
BIL_918	1	56	120	80	0	1	0	0	0	0	0	0	0	0	0	0	0	39.7	280	5.2	225	0.46	22	26	183	225	94	78.8622
BIL_919	0	59	110	70	0	0	0	1	0	0	0	0	0	0	0	1	0	41.4	281	4	122	0.21	15	12	188	173	132	60.0536
BIL_920	1	50	140	80	1	0	1	0	0	0	0	0	0	0	0	0	0	40.2	281	4.3	96	0.47	17	27	239	238	189	80.6975
BIL_921	1	78	130	90	1	1	1	0	0	0	3	1	3	3	0	0	0	41.4	281	4.4	130	0.61	19	16	187	233	199	73.732
BIL_922	1	65	140	70	1	0	1	1	0	1	0	0	0	0	0	0	0	37	281	4.4	97	0.57	18	15	188	289	127	76.512
BIL_923	1	67	135	80	1	1	0	0	0	0	1	0	1	0	0	0	0	39.4	281	4.6	194	0.69	18	15	206	219	141	76.0428
BIL_924	1	66	120	80	0	1	0	0	0	0	1	0	0	1	0	0	0	35.8	281	4.9	95	1.02	16	11	337	147	75	43.5571
BIL_925	1	66	145	80	1	0	1	0	1	1	2	1	2	1	0	0	0	40.5	282	4.5	105	0.43	20	16	196	226	79	58.9589
BIL_926	0	53	127	85	1	0	0	0	0	0	0	0	0	0	0	0	0	47.3	282	4.7	117	0.76	20	23	127	270	248	67.3
BIL_927	0	53	134	88	1	0	1	0	0	0	1	0	0	0	0	1	0	41.2	282	4.8	120	0.35	22	15	170	210	86	74.4248
BIL_928	0	56	130	90	0	0	0	1	0	0	0	0	0	0	0	0	0	43.2	283	4.3	91	0.52	28	24	187	215	225	66.5665
BIL_929	1	69	125	70	0	1	0	0	0	0	0	0	0	0	0	0	1	43.2	283	4.5	144	0.45	19	22	190	192	196	47.343
BIL_930	0	50	143	103	1	0	0	1	0	0	1	0	0	1	0	0	1	46.3	283	4.7	198	0.73	22	34	172	198	148	75.3104
BIL_931	1	75	140	90	0	0	1	1	0	0	2	1	1	2	0	0	1	41.8	283	4.7	130	0.66	30	18	123	541	938	40
BIL_932	1	53	135	90	0	0	1	0	0	1	1	0	1	0	0	0	0	42.1	283	5.1	87	0.37	26	30	197	250	194	79.7486
BIL_933	1	64	150	90	1	1	1	0	0	0	2	1	2	2	1	1	1	37.3	284	3.9	174	0.49	13	9	133	303	568	53.149
BIL_934	0	52	130	80	0	0	1	1	0	1	0	0	0	0	0	0	0	44.9	284	4.1	185	0.35	16	19	148	216	148	89
BIL_935	1	66	130	90	1	0	1	0	0	0	2	1	2	2	0	1	0	40.6	284	4.1	110	0.63	23	17	198	276	156	43.5571
BIL_936	1	66	154	72	1	0	0	0	0	0	1	0	1	1	0	0	0	43.5	284	4.2	103	0.45	16	22	129	207	76	58.9
BIL_937	1	72	130	70	0	0	1	0	0	1	0	0	0	0	0	1	0	41	284	4.2	113	0.51	26	21	187	245	65	65.4158
BIL_938	1	68	160	120	1	0	1	0	0	1	2	1	2	2	0	0	0	35.7	284	4.4	123	0.75	21	17	143	235	41	88.4452
BIL_939	1	59	115	85	0	0	0	0	0	0	1	0	0	1	0	0	0	39.9	285	4.4	160	0.75	17	15	250	160	100	78.0312
BIL_940	1	73	139	87	1	0	1	0	0	1	3	1	3	3	1	0	0	43	285	4.4	102	0.73	18	20	222	191	116	74.7
BIL_941	1	63	149	78	1	1	1	0	0	0	1	0	1	1	0	1	1	39	285	4.5	165	0.58	20	30	253	253	215	89.8
BIL_942	1	64	120	60	0	0	1	0	0	1	0	0	0	0	0	0	0	39.8	286	3.7	107	0.35	16	13	92	202	74	72
BIL_943	1	58	140	90	1	0	0	0	0	0	0	0	0	0	0	0	0	42.4	286	4.1	90	0.58	17	17	138	149	144	68.351
BIL_944	1	65	160	115	1	1	1	0	0	1	0	0	0	0	0	0	0	41.3	286	4.3	108	0.51	18	14	155	238	234	76.512
BIL_945	0	62	135	85	0	0	0	1	0	0	0	0	0	0	0	0	0	42.1	286	4.4	95	0.67	23	22	166	193	89	121.455
BIL_946	1	59	120	80	1	0	1	0	0	1	0	0	0	0	0	0	0	42.7	286	4.7	182	0.44	16	18	255	182	94	91.0313
BIL_947	0	56	140	90	1	0	1	1	0	1	1	0	1	0	0	0	0	41.5	287	3.5	107	0.65	17	30	175	215	220	106.283
BIL_948	1	65	119	75	1	1	1	0	0	0	2	1	2	1	0	1	0	34.1	287	4	200	0.4	20	10	158	218	134	76.512
BIL_949	1	69	145	95	1	1	0	0	0	0	3	1	3	3	1	0	0	38.4	287	4.4	76	0.61	15	16	108	190	242	75.5901
BIL_950	1	50	135	95	0	0	0	0	0	0	1	0	1	0	0	0	0	34.7	287	4.4	91	0.33	19	13	163	175	77	70.4417
BIL_951	0	60	135	90	0	0	0	0	0	0	0	0	0	0	0	0	0	45.9	287	4.5	105	0.71	31	43	186	175	110	72.574
BIL_952	1	78	130	80	1	1	0	0	0	0	2	1	1	2	0	0	0	31.7	288	3.5	104	0.39	20	15	130	180	113	56.993
BIL_953	0	56	110	70	1	0	1	1	0	1	1	0	1	1	0	0	0	45	288	4.1	118	0.83	23	19	140	196	62	82.1544
BIL_954	0	67	153	104	1	0	1	0	0	0	2	1	2	1	0	0	1	46	288	4.3	104	0.54	28	18	168	168	279	64.1866
BIL_955	1	74	133	75	1	1	1	0	0	1	2	1	2	2	0	0	0	34.7	288	4.6	172	0.64	15	14	149	172	275	39.0689
BIL_956	1	68	120	65	0	1	0	0	0	0	2	1	2	2	0	0	1	35.8	288	4.7	133	0.48	17	19	120	179	98	75.8144
BIL_957	0	50	140	95	1	0	1	1	0	0	1	0	1	0	0	0	0	48.3	288	5	112	0.45	32	27	126	285	379	75.3104
BIL_958	1	56	120	70	0	1	0	0	0	0	0	0	0	0	0	1	0	39.6	288	5.1	85	0.35	22	24	181	182	182	78.8622
BIL_959	1	77	110	75	1	0	0	0	0	0	2	1	2	2	0	0	0	32.9	290	3.6	89	0.28	22	12	89	131	105	46.3003
BIL_960	1	66	120	70	0	0	0	0	0	0	0	0	0	0	0	0	1	41.9	290	3.6	119	0.45	22	30	283	171	121	66.5815
BIL_961	0	62	130	80	1	1	0	0	0	0	0	0	0	0	0	1	0	35.9	290	3.9	103	0.31	14	7	212	181	90	80.4743
BIL_962	0	54	145	91	1	0	0	1	0	0	1	0	0	2	1	0	0	44.8	290	4.7	96	0.61	29	28	267	166	185	107.071
BIL_963	1	66	128	81	0	0	1	0	0	1	0	0	0	0	0	0	0	44.2	290	5	104	0.32	22	18	235	249	138	66.5
BIL_964	1	72	115	61	1	0	0	0	1	1	3	1	3	2	1	0	1	36.3	291	4	97	0.51	18	16	149	187	133	87.4
BIL_965	0	73	122	87	0	0	0	0	0	0	0	0	0	0	0	0	0	40.6	291	4.1	125	0.51	15	20	162	181	147	88.1
BIL_966	1	65	120	70	0	0	1	0	0	0	3	1	3	3	1	0	0	37.5	291	4.3	126	0.41	23	19	178	315	131	63
BIL_967	1	78	168	58	1	1	1	0	1	0	0	0	0	0	0	1	0	37.9	292	3.8	284	0.27	17	19	136	184	188	46.1792
BIL_968	1	54	145	95	1	0	0	0	0	0	0	0	0	0	0	0	0	36.7	292	4.3	98	0.49	17	14	153	147	81	92.6825
BIL_969	1	64	130	70	0	0	0	0	0	0	1	0	2	0	0	1	0	40.3	292	4.3	91	0.3	25	20	244	179	114	66.9987
BIL_970	1	70	170	73	1	1	0	0	0	0	2	1	1	2	0	0	0	41.4	293	4.2	130	0.44	19	19	217	195	160	87.9263
BIL_971	1	62	116	71	1	1	0	0	0	0	1	0	1	1	0	1	0	37.6	293	4.2	104	0.46	43	68	88	157	108	107.6
BIL_972	1	64	145	70	1	1	0	0	0	0	0	0	0	0	0	0	0	40.3	293	4.3	134	0.61	20	11	193	150	68	66.9987
BIL_973	1	62	127	85	1	0	0	0	0	0	1	0	1	1	0	0	0	37.2	293	4.4	182	0.58	21	25	121	182	145	59.712
BIL_974	0	62	123	86	0	0	0	0	0	0	0	0	0	0	0	0	0	46.1	293	4.6	89	0.64	21	13	136	202	105	80.4
BIL_975	1	53	110	60	1	0	0	0	0	0	1	0	1	1	0	0	0	30.4	294	3.9	125	0.36	23	31	388	170	129	69.6134
BIL_976	0	63	120	70	0	0	0	1	0	0	1	0	0	2	0	0	0	42.9	294	4.6	110	1.03	21	16	164	180	124	64.9938
BIL_977	0	64	105	65	0	0	0	1	0	0	2	1	1	2	0	0	0	40.4	294	4.6	67	0.65	23	21	222	191	91	71.6294
BIL_978	1	71	162	81	1	1	0	0	1	0	2	1	2	2	0	1	0	36.3	294	4.7	191	0.96	32	20	365	191	125	58.0913
BIL_979	0	61	140	100	1	0	0	0	0	0	0	0	0	0	0	0	0	40.9	295	3.8	103	0.7	63	32	220	202	55	98
BIL_980	1	69	125	80	0	1	1	0	0	1	2	1	2	2	0	0	0	40.3	295	3.8	140	0.57	48	50	145	251	307	75.5901
BIL_981	0	61	120	80	1	0	0	1	0	0	0	0	0	0	0	0	1	40.8	296	3.6	84	0.84	18	23	135	149	128	86
BIL_982	1	70	140	70	1	0	1	0	0	1	0	0	0	0	0	0	0	35.2	296	3.8	97	0.22	21	14	178	220	289	75.3696
BIL_983	0	70	150	90	1	0	0	1	0	0	2	1	1	2	0	0	0	40.5	296	4.1	98	1.4	28	16	208	161	114	78.516
BIL_984	0	59	119	67	0	0	0	0	0	0	0	0	0	0	0	0	0	39	296	4.6	175	0.29	20	17	207	216	294	65.8
BIL_985	0	76	130	90	0	0	0	1	0	0	2	1	2	2	0	0	0	35.9	297	3.2	82	0.43	36	24	160	130	63	139.226
BIL_986	1	52	150	100	1	0	1	0	0	0	0	0	0	0	0	0	0	38.5	297	4.1	104	0.24	17	15	231	263	137	75
BIL_987	0	72	143	84	1	0	0	0	0	0	0	0	0	0	0	0	0	40.6	297	4.1	105	0.57	23	20	149	167	62	83
BIL_988	1	55	139	95	0	0	0	0	0	0	0	0	0	0	0	0	0	38.5	297	4.7	245	0.45	17	26	178	245	127	69.0919
BIL_989	1	53	125	77	0	0	1	0	0	0	1	0	1	0	0	0	0	38.3	297	4.9	104	0.34	21	18	211	226	58	111.148
BIL_990	1	55	108	73	0	0	0	0	0	0	0	0	0	0	0	0	0	41.8	298	4.5	102	0.61	18	14	236	207	52	78.3
BIL_991	0	60	129	84	0	0	0	1	0	0	1	0	1	0	0	0	0	44	298	4.6	87	0.3	24	35	143	176	156	91.4
BIL_992	1	73	130	80	1	0	0	0	0	0	3	1	3	3	1	1	1	46.1	299	3.7	119	0.59	20	13	87	150	155	44
BIL_993	1	67	120	80	0	0	1	0	0	0	1	0	0	2	0	0	0	38.6	299	4	90	0.41	16	13	105	229	166	66.3786
BIL_994	1	52	139	78	1	0	1	0	1	1	2	1	2	1	0	0	0	41.7	299	4.7	108	0.53	17	26	245	193	113	111.5
BIL_995	1	57	127	80	0	0	0	0	0	0	0	0	0	0	1	0	0	42.8	299	4.7	248	0.46	17	22	226	248	181	78.5793
BIL_996	1	57	120	60	0	0	0	0	0	0	0	0	0	0	0	0	0	34.8	300	4.5	96	0.61	55	40	129	217	134	91.6708
BIL_997	1	58	120	65	0	0	1	0	0	0	1	0	1	1	0	0	0	39.8	300	4.7	110	0.55	21	22	232	258	300	109.133
BIL_998	0	55	135	85	1	0	0	0	0	0	0	0	0	0	0	0	0	45.7	300	4.7	110	0.67	16	6	159	125	70	73.8673
BIL_999	0	68	140	90	1	0	0	1	0	0	2	1	1	2	0	0	0	41.2	302	3.9	80	0.55	11	11	178	124	58	84
BIL_1000	1	73	110	70	0	0	0	0	0	0	2	1	1	2	0	1	0	43.4	302	4.1	99	0.45	21	17	101	172	57	57.7647
BIL_1001	0	63	130	80	1	1	0	0	0	0	0	0	0	0	0	1	0	38	302	4.5	187	0.23	22	10	97	187	162	50.2386
BIL_1002	1	75	130	60	1	1	0	0	0	0	2	1	1	2	1	1	0	38	303	4.2	133	0.5	21	21	195	287	202	42.4
BIL_1003	1	65	134	75	1	0	1	0	0	1	0	0	0	0	0	1	0	37.7	303	4.4	110	0.45	19	21	178	152	66	76.5
BIL_1004	0	63	143	89	1	1	1	0	0	1	1	0	1	1	1	0	1	40.1	303	4.6	272	0.75	34	37	427	161	176	71.8
BIL_1005	1	73	160	90	1	0	0	0	0	0	0	0	0	0	0	0	0	30.2	304	3.7	84	0.47	15	10	233	157	82	74.7303
BIL_1006	1	52	120	80	0	0	0	1	0	0	0	0	0	0	0	0	0	44	304	4.1	87	0.53	25	22	201	138	90	80.0576
BIL_1007	1	68	130	80	1	0	1	0	0	0	3	1	2	3	0	0	0	42.3	305	4.3	103	0.6	31	33	243	296	207	52.4989
BIL_1008	1	66	127	79	0	0	0	0	0	0	2	1	2	1	0	0	0	40.3	305	4.3	183	0.36	24	28	195	183	93	76.2752
BIL_1009	1	53	100	60	0	0	0	0	0	0	0	0	0	0	0	0	0	37.6	305	4.5	94	0.5	19	15	196	150	61	79.7486
BIL_1010	1	66	150	90	1	1	1	0	0	1	1	0	1	1	0	0	0	39.7	306	3.9	130	0.71	20	11	286	210	164	76.2752
BIL_1011	1	66	150	70	1	0	0	0	0	0	2	1	2	1	0	0	0	37.6	306	4.4	97	0.64	17	15	190	218	134	58.9589
BIL_1012	0	50	105	65	0	0	0	0	0	0	2	1	3	0	0	0	0	39.2	306	4.8	97	0.69	17	11	135	175	102	84.0663
BIL_1013	0	64	110	70	0	0	0	1	0	0	1	0	1	1	0	0	0	38.2	307	4.4	97	0.59	24	36	192	134	147	103.441
BIL_1014	1	53	125	60	0	0	1	0	0	1	0	0	0	0	0	0	0	38.2	307	4.5	85	0.57	24	26	184	178	239	93.0349
BIL_1015	1	59	150	90	1	0	0	0	0	0	1	0	2	0	0	0	0	37.1	307	4.8	95	0.47	28	24	151	183	109	78.0312
BIL_1016	0	76	130	80	1	0	0	1	0	0	3	1	3	3	1	0	1	36.9	308	3.7	121	0.43	23	19	118	164	113	33
BIL_1017	1	65	165	85	1	0	1	0	0	1	1	0	0	1	0	0	0	43.2	308	4.1	91	0.8	21	31	184	226	118	52.982
BIL_1018	1	63	119	86	0	0	0	0	0	0	0	0	0	0	0	0	0	38.2	309	3.5	207	0.29	17	14	152	207	77	76.999
BIL_1019	1	67	130	80	1	0	1	0	0	1	1	0	0	1	0	0	0	41.8	309	4	123	0.66	22	26	309	229	184	58.7792
BIL_1020	0	69	135	75	1	0	0	1	0	0	0	0	0	0	1	0	1	43.7	309	4	89	0.37	15	7	133	203	73	70.5439
BIL_1021	1	65	133	75	0	0	1	0	0	0	0	0	0	0	0	0	0	40.9	309	5	110	0.69	20	11	220	242	85	52.9
BIL_1022	1	60	130	90	1	0	1	0	0	0	1	0	1	0	0	1	0	41.5	309	4.4	110	1.21	17	8	240	330	178	53.8499
BIL_1023	0	62	120	80	1	1	0	0	0	0	2	1	2	2	1	1	1	43.1	310	3.3	124	0.36	11	10	162	188	307	61
BIL_1024	1	78	145	70	1	0	0	0	0	0	0	0	0	0	0	0	0	40.5	310	4.2	84	0.28	16	11	141	211	115	73.732
BIL_1025	1	75	140	90	1	0	1	0	0	1	2	1	1	2	0	0	0	37.8	310	4.4	105	0.32	21	13	187	246	146	74.3213
BIL_1026	1	78	125	80	0	0	0	1	0	0	1	0	0	1	0	1	0	44.8	310	4.6	95	0.37	34	40	182	210	192	73.732
BIL_1027	1	58	140	90	1	0	0	0	0	0	0	0	0	0	1	0	0	37	311	3.8	80	0.85	20	13	121	203	111	91.3477
BIL_1028	0	74	170	90	1	0	1	0	0	0	1	0	2	0	1	0	0	37.4	311	4	106	0.73	28	17	97	255	212	37
BIL_1029	1	73	155	95	1	0	0	0	0	0	2	1	1	2	0	0	0	40.2	311	4.5	104	0.55	11	10	239	191	133	65.2329
BIL_1030	0	77	120	80	1	0	0	0	0	0	2	1	2	2	0	0	1	46.5	312	3.1	108	0.73	71	159	194	128	92	42
BIL_1031	1	69	140	90	1	0	1	0	0	1	2	1	2	1	0	0	0	36.2	312	4	124	0.36	22	35	187	175	162	88.1835
BIL_1032	1	60	122	76	0	0	0	0	0	0	0	0	0	0	0	0	0	37.9	312	4.2	123	0.49	17	15	78	245	117	106.6
BIL_1033	1	57	112	66	0	0	0	0	0	0	0	0	0	0	0	0	0	42.8	312	4.7	91	0.58	24	18	240	207	96	60.7
BIL_1034	1	55	138	86	1	0	0	0	0	0	0	0	0	0	0	0	0	41.3	313	4.4	134	0.77	42	63	198	134	142	92.3379
BIL_1035	0	78	135	65	0	0	1	0	0	1	2	1	1	2	0	1	1	41.9	314	4	100	0.3	21	22	113	227	259	62.2361
BIL_1036	0	56	120	85	0	0	0	0	0	0	0	0	0	0	0	0	1	52.1	315	4.4	94	0.92	22	39	126	199	136	92.7758
BIL_1037	1	72	180	110	1	0	0	0	0	0	2	1	2	1	1	0	0	37.8	315	4.5	110	0.8	22	12	117	217	142	65.4158
BIL_1038	1	69	141	75	1	0	0	0	1	0	0	0	0	0	0	0	1	39.1	316	3.8	207	0.22	20	34	152	207	136	65.9834
BIL_1039	1	75	115	60	1	1	1	0	0	1	2	1	1	2	1	0	0	33.5	316	4.3	83	0.56	18	15	131	154	274	42.4413
BIL_1040	1	62	120	80	0	1	0	0	0	0	2	1	2	1	0	0	0	37.3	316	4.7	108	0.34	14	16	183	210	232	107.665
BIL_1041	1	59	140	90	1	0	1	0	0	1	0	0	0	0	0	0	0	35.1	317	3.9	86	0.69	13	8	107	239	108	91.0313
BIL_1042	1	79	110	60	1	1	0	0	0	0	2	1	0	3	0	1	0	36.4	318	3.5	85	0.49	37	20	136	120	112	38.5538
BIL_1043	1	66	110	70	0	0	0	0	1	0	0	0	0	0	0	0	0	39.7	318	4	108	0.27	48	20	250	108	79	88.9828
BIL_1044	1	61	125	70	0	0	0	0	0	0	0	0	0	0	0	0	0	40	319	4.2	103	0.25	35	66	181	187	222	77.5049
BIL_1045	1	67	105	50	0	0	1	0	0	1	1	1	1	1	0	0	0	36.2	319	4.4	93	0.13	33	42	251	238	148	52.657
BIL_1046	1	67	125	60	1	0	1	0	0	0	3	1	3	3	0	0	0	39.6	320	4.3	87	0.5	18	17	199	251	125	76.0428
BIL_1047	1	72	131	66	1	1	0	0	0	0	3	1	3	3	1	0	1	44.2	321	4.1	129	0.53	32	30	193	186	83	65.4158
BIL_1048	1	69	170	100	1	0	1	0	0	0	3	1	3	2	1	0	0	39.1	321	4.1	106	0.48	28	21	156	326	217	58.4293
BIL_1049	0	55	132	86	1	0	0	1	0	0	0	0	0	0	0	0	0	42.1	322	4.5	175	0.84	26	37	138	175	91	60.9156
BIL_1050	1	62	131	85	1	0	1	0	0	1	1	0	0	1	0	0	0	36.9	322	4.7	130	0.74	11	21	169	235	164	77.2495
BIL_1051	1	57	98	70	0	0	0	0	0	0	1	0	1	0	0	0	0	35	322	4.7	197	0.31	29	21	188	197	147	54.4136
BIL_1052	1	67	140	90	1	0	0	0	0	0	0	0	0	0	0	0	0	39.7	323	3.7	83	0.63	13	14	211	195	118	58.7792
BIL_1053	0	57	130	83	1	0	1	0	0	1	0	0	0	0	0	0	0	43.7	324	4.9	121	0.53	50	117	168	179	445	92.4
BIL_1054	1	72	120	70	1	0	0	0	0	0	3	1	2	3	1	0	0	25.9	325	2.6	99	0.36	49	27	247	154	286	19
BIL_1055	1	64	110	68	0	1	0	0	0	0	1	0	0	2	0	0	0	32.1	325	4.2	113	0.29	13	8	121	133	173	53.1
BIL_1056	0	74	140	80	0	0	1	0	0	1	2	1	2	1	0	1	0	39.3	325	4.3	106	0.49	19	15	185	206	110	65
BIL_1057	1	52	104	67	1	0	1	0	0	1	1	0	0	1	0	0	0	40.6	325	4.5	153	0.48	25	20	135	153	77	80.0576
BIL_1058	0	67	101	68	0	1	0	0	0	0	2	1	1	2	1	0	0	32.3	325	4.7	113	0.49	26	15	106	136	117	37.7
BIL_1059	0	64	200	100	0	0	0	1	0	0	1	0	0	1	1	1	0	45.4	326	3.6	115	0.76	68	61	196	186	202	85
BIL_1060	1	76	140	100	1	0	0	0	0	0	2	1	3	2	1	0	0	35.6	326	4	96	1.11	20	24	199	149	48	64.7017
BIL_1061	1	73	125	65	0	0	0	0	0	0	2	1	2	1	0	0	0	41.4	326	4.7	127	0.92	22	16	159	205	150	87.1805
BIL_1062	0	70	140	72	1	0	0	1	0	0	1	0	1	1	0	0	0	41.7	327	3.7	96	0.26	17	16	176	181	82	101.576
BIL_1063	0	71	126	66	0	0	0	1	0	0	1	0	1	1	1	1	0	43.3	328	4.4	103	0.28	12	12	202	220	229	88.4
BIL_1064	0	65	154	95	1	0	0	1	0	0	0	0	0	0	0	0	0	39.2	328	4.8	100	0.32	26	15	123	287	312	58.8
BIL_1065	1	75	130	90	1	1	0	1	0	0	2	1	2	2	1	1	1	38.5	329	4.1	129	0.34	20	15	183	195	187	70
BIL_1066	1	59	107	65	1	1	1	1	0	0	0	0	0	0	1	0	0	41.7	329	4.4	144	0.4	15	15	228	288	206	108.755
BIL_1067	1	65	160	100	1	1	1	0	0	1	2	1	2	2	0	0	0	32.2	330	3.1	254	0.19	25	45	267	217	277	47.9204
BIL_1068	1	71	160	90	1	0	0	0	0	0	3	1	3	3	0	0	0	43.1	330	4.3	144	0.47	23	11	250	144	57	65.6018
BIL_1069	1	69	145	75	1	1	1	0	0	0	2	1	2	2	0	0	0	39.2	330	4.7	307	0.74	49	98	479	233	167	75.5901
BIL_1070	1	61	130	85	0	1	1	0	0	1	0	0	0	0	0	0	1	36.9	331	4	204	0.21	18	15	403	229	275	77.5049
BIL_1071	1	73	145	65	1	0	0	0	0	0	2	1	2	1	0	0	0	42.6	331	4.5	89	0.75	20	14	150	168	60	65.2329
BIL_1072	1	66	125	65	0	0	1	1	0	1	1	0	0	1	0	0	0	36.8	331	4.9	90	0.64	31	24	109	265	129	66.5815
BIL_1073	1	61	120	80	1	0	1	0	0	0	1	0	0	1	0	0	0	35.6	331	4.4	122	0.77	19	29	247	293	164	67.6549
BIL_1074	0	62	155	100	1	0	1	0	0	1	0	0	0	0	0	0	0	43.8	332	4.2	86	0.65	18	20	222	249	114	80.4743
BIL_1075	1	70	119	69	1	0	1	1	0	0	3	1	3	3	0	0	0	37.4	332	4.7	109	0.27	16	14	249	253	319	65.7909
BIL_1076	0	72	190	100	1	0	0	1	0	0	2	1	1	2	0	1	0	43.9	333	3.8	168	1.12	23	28	168	215	111	54
BIL_1077	1	64	140	85	1	0	0	0	0	0	0	0	0	0	0	0	0	38	334	4.1	94	0.51	16	17	150	210	78	76.7532
BIL_1078	1	76	140	80	1	0	1	0	0	1	2	1	2	2	0	0	1	42.6	335	4.1	96	0.3	17	18	178	193	386	64.7017
BIL_1079	0	61	150	90	1	0	0	1	0	0	2	1	1	2	0	0	0	43	336	4.3	109	0.47	26	39	425	145	207	65.4208
BIL_1080	1	71	125	80	0	0	1	0	0	0	2	1	3	1	0	0	0	37	337	4.2	96	0.39	20	32	167	260	250	87.6735
BIL_1081	1	69	136	84	1	1	0	0	0	0	1	0	0	1	0	1	0	37.5	337	4.5	209	0.44	20	23	179	209	323	65.9834
BIL_1082	1	71	160	80	1	1	0	0	1	0	2	1	1	2	1	0	1	41.8	338	3.2	120	0.52	18	12	216	190	214	49
BIL_1083	0	69	160	90	1	1	0	1	1	0	1	0	0	2	0	1	0	40.6	339	4.1	140	0.34	25	15	152	182	79	63.8045
BIL_1084	1	62	120	70	1	1	1	0	0	1	2	1	2	1	0	0	0	41	339	4.2	97	0.54	28	24	248	230	146	67.4319
BIL_1085	0	79	150	110	1	0	0	1	0	0	1	0	2	0	0	0	0	47.4	341	4.4	104	0.47	25	18	202	181	174	62.0754
BIL_1086	1	60	130	75	1	0	0	0	0	0	0	0	0	0	1	0	0	40.7	341	4.5	102	0.4	20	37	134	187	194	67.8823
BIL_1087	1	68	155	90	1	1	1	0	0	0	3	1	3	2	0	0	0	39.4	342	4.1	172	0.5	13	14	202	271	173	47.4835
BIL_1088	1	69	120	80	0	0	1	0	0	1	0	0	0	0	0	0	0	44.4	342	5	119	0.5	36	44	240	219	246	75.5901
BIL_1089	1	79	110	80	1	0	0	0	0	0	3	1	2	3	0	0	0	35.1	344	4.3	74	0.42	26	6	230	168	136	43
BIL_1090	1	74	120	70	1	1	0	0	0	0	2	1	1	2	0	0	0	45.9	344	4.9	174	0.27	21	28	222	211	113	65.0529
BIL_1091	0	58	144	82	1	1	1	0	0	1	2	1	1	2	0	0	1	43.6	344	5.1	173	0.44	31	34	182	124	263	73
BIL_1092	1	62	110	70	1	0	1	0	0	1	0	0	0	0	0	0	0	42.1	345	4.9	182	0.65	20	12	294	182	158	77.2495
BIL_1093	0	63	140	80	1	0	0	0	0	0	0	0	0	0	0	0	0	35.7	348	2.4	76	0.39	33	50	288	129	102	43.4819
BIL_1094	1	74	142	72	1	1	0	0	0	0	3	1	3	3	0	0	0	41.6	349	4.3	200	0.45	14	9	218	200	155	74.5241
BIL_1095	1	76	130	80	1	0	0	0	0	0	1	0	0	1	1	0	0	37.1	350	4.9	120	0.5	19	14	190	184	113	35.8841
BIL_1096	1	62	135	75	1	0	1	0	0	0	0	0	0	0	0	0	0	45.2	351	4.7	97	0.54	26	20	396	254	250	67.4319
BIL_1097	0	56	140	90	1	0	1	1	0	1	0	0	0	0	1	1	0	44.1	352	4.3	97	0.52	19	22	276	251	88	106.283
BIL_1098	1	63	170	90	1	1	0	0	0	0	2	1	1	2	1	0	0	37.2	356	4.3	136	0.43	21	25	284	208	248	101
BIL_1099	0	66	150	70	1	0	0	1	0	0	2	1	1	2	1	0	0	40.6	359	3.9	86	0.61	26	38	63	196	85	64.3829
BIL_1100	1	68	160	90	1	0	0	1	0	0	2	1	1	2	0	0	0	40.7	360	3.9	104	1.3	20	11	153	191	105	75.8144
BIL_1101	1	59	165	115	1	0	1	0	0	1	0	0	0	0	0	0	0	43.6	364	4.4	101	0.34	23	46	160	214	601	91.0313
BIL_1102	1	72	145	80	0	1	0	0	1	0	0	0	0	0	0	0	0	40.4	365	4.1	116	0.5	12	12	170	189	262	62
BIL_1103	1	56	150	90	1	0	1	0	0	0	0	0	0	0	0	0	0	41.8	366	5.1	93	0.47	36	55	168	193	303	60.9586
BIL_1104	1	73	155	80	1	1	1	0	0	1	2	1	1	2	1	0	0	42.4	367	4.2	132	0.7	17	14	269	297	174	44
BIL_1105	1	62	145	85	1	0	0	0	0	0	2	1	2	2	0	0	0	40.3	367	4.2	93	0.54	15	19	175	203	169	77.2495
BIL_1106	1	79	130	80	0	1	0	0	0	0	3	1	2	3	0	0	0	32.8	371	3.1	116	0.31	10	10	209	233	112	40
BIL_1107	0	67	132	78	1	0	0	0	0	0	3	1	3	2	1	0	0	43.3	371	4.2	188	0.47	29	26	176	188	237	79.2172
BIL_1108	1	68	125	73	0	0	0	0	0	0	1	0	1	0	0	0	0	41	374	3.9	215	0.46	14	8	252	215	244	52.4989
BIL_1109	0	78	140	90	1	0	0	0	0	0	0	0	0	0	0	0	0	44.1	377	4.3	82	0.78	21	17	150	179	172	99.3692
BIL_1110	1	66	120	80	1	1	1	0	0	0	2	1	2	2	0	0	0	39.5	378	4.5	127	0.86	22	27	144	340	190	76.2752
BIL_1111	0	71	119	77	0	0	0	1	0	0	1	0	1	1	0	0	0	39.1	383	4.1	113	0.39	17	26	186	145	162	88.6
BIL_1112	0	63	120	80	0	0	0	0	1	1	3	1	3	1	0	0	0	43.7	388	4.2	90	0.41	28	36	266	112	190	80.2
BIL_1113	1	71	140	80	0	0	1	0	0	0	3	1	3	2	1	0	0	36.3	389	3.2	95	0.29	17	17	141	243	130	62
BIL_1114	1	64	140	90	1	0	1	0	0	1	1	0	1	1	0	0	0	42.2	398	4.7	90	0.39	16	13	245	223	280	66.9987
BIL_1115	1	52	123	75	0	1	0	0	0	0	0	0	0	0	0	0	0	34.3	400	4.7	88	0.36	17	9	122	212	157	69
BIL_1116	1	79	148	81	1	0	0	0	0	0	3	1	3	3	0	1	0	34	403	4.3	274	0.24	21	25	180	274	141	85.7937
BIL_1117	1	58	130	80	0	0	1	1	0	0	0	0	0	0	0	1	1	40.9	413	3.7	124	0.24	34	27	220	247	289	86
BIL_1118	1	69	107	68	1	0	0	0	0	0	2	1	1	0	1	0	0	35.1	415	4	90	0.45	25	26	195	207	165	88.1
BIL_1119	1	57	125	93	0	0	0	0	0	0	0	0	0	0	0	0	0	37.8	420	4.6	96	0.53	37	18	130	211	82	109.519
BIL_1120	1	52	140	70	1	1	0	1	1	0	1	0	0	1	0	0	0	36.2	426	4	211	0.18	58	57	403	213	254	43
BIL_1121	1	70	180	100	0	0	1	0	0	1	0	0	0	0	0	0	1	33	435	3.7	142	0.48	14	13	249	249	196	55
BIL_1122	1	68	130	80	1	0	1	0	0	1	1	0	2	0	0	1	1	36.9	443	4.1	95	0.38	23	28	197	237	157	88.4452
BIL_1123	0	68	95	60	0	1	0	0	0	0	1	0	1	1	0	0	0	34.7	467	4.4	165	0.33	21	19	158	166	94	101.5
BIL_1124	1	60	140	80	1	0	1	0	0	1	0	0	0	0	0	0	0	44.2	559	4.6	106	0.71	22	18	166	218	231	90.7212
BIL_1125	0	78	106	67	1	0	0	0	0	0	2	1	2	1	0	0	1	44.8	753	4.4	107	0.87	22	68	68	174	292	99.3
BIL_1126	0	66	105	60	0	0	0	0	0	0	1	0	1	1	0	0	0	36.1	755	4.7	100	0.46	18	15	51	110	87	89.7
BIL_1127	1	65	130	75	0	0	0	0	0	0	2	1	2	1	0	1	0	42.6	826	4.4	94	0.44	23	28	164	161	96	76.512
BIL_1128	0	73	130	80	1	0	0	1	1	0	3	1	3	2	1	1	0	38	237	5.8	98	0.6	16	18	137	181	53	54
